# Supplementary material for: Trained immunity induced by high‐salt diet impedes stroke recovery
Source: EMBO Rep. 2023 Nov 15;24(12):e57164. doi: 10.15252/embr.202357164 (PMC10702837; doi:10.15252/embr.202357164)
Supplement: Supplementary file 3 — Dataset EV1 [file EMBR-24-e57164-s006.xlsx]

## Sheet: Legend
Differentially expressed genes between ND HSPCs and HSD HSPCs

## Sheet: DEG HSPC ND vs HSD
gene_id	gene_name	gene_type	logFC	PValue
ENSMUSG00000023034	Nr4a1	protein_coding	-1.76429	1.46e-06
ENSMUSG00000097268	Gm26805	antisense	-3.86994	0.000173099
ENSMUSG00000084380	Tmc4-ps	processed_pseudogene	-2.85459	0.000234722
ENSMUSG00000031994	Adamts8	protein_coding	-2.94245	0.000289937
ENSMUSG00000053093	Myh7	protein_coding	-7.29642	0.000359939
ENSMUSG00000043782	Bicdl2	protein_coding	1.64182	0.000810827
ENSMUSG00000103002	Gm38075	TEC	-1.46544	0.000875951
ENSMUSG00000104026	Gm37212	TEC	-1.93548	0.00109838
ENSMUSG00000026628	Atf3	protein_coding	-2.21341	0.00117491
ENSMUSG00000022783	Spag6l	protein_coding	-1.27641	0.00120336
ENSMUSG00000085303	Gm16751	antisense	-1.90442	0.00127996
ENSMUSG00000094159	Mir467a-5	miRNA	-5.6795	0.00131757
ENSMUSG00000095061	E030018B13Rik	protein_coding	-1.43687	0.00137435
ENSMUSG00000096512	Mir467a-8	miRNA	-5.4299	0.00138583
ENSMUSG00000102570	Gm37968	TEC	-1.80868	0.00160258
ENSMUSG00000095609	Gm21188	protein_coding	2.24235	0.00164146
ENSMUSG00000040752	Myh6	protein_coding	-4.36291	0.00174383
ENSMUSG00000080540	Gm22711	snoRNA	-1.09531	0.00177482
ENSMUSG00000070570	Slc17a7	protein_coding	2.92996	0.00178526
ENSMUSG00000030399	Ckm	protein_coding	4.83186	0.00185204
ENSMUSG00000064272	Gpbar1	protein_coding	-2.3224	0.00187169
ENSMUSG00000032487	Ptgs2	protein_coding	-2.20569	0.00199595
ENSMUSG00000056071	S100a9	protein_coding	-1.06582	0.00208133
ENSMUSG00000002847	Pla1a	protein_coding	-3.60756	0.00211599
ENSMUSG00000033855	Ston1	protein_coding	5.13893	0.00212066
ENSMUSG00000064600	Gm25636	snoRNA	-1.42508	0.00230509
ENSMUSG00000084081	Gm12057	processed_pseudogene	-2.52054	0.00244822
ENSMUSG00000074506	Gm10705	processed_pseudogene	1.9742	0.00248969
ENSMUSG00000057315	Arhgap24	protein_coding	-1.99532	0.00254081
ENSMUSG00000044387	2410080I02Rik	lincRNA	-2.92466	0.00288003
ENSMUSG00000069376	Gm5507	processed_pseudogene	-2.06115	0.002904
ENSMUSG00000031142	Cacna1f	protein_coding	-1.97064	0.00293903
ENSMUSG00000064246	Chil1	protein_coding	-1.24021	0.0031347
ENSMUSG00000103422	Gm37536	TEC	-1.26351	0.00320291
ENSMUSG00000047515	BC049715	protein_coding	-1.56744	0.00362256
ENSMUSG00000036172	Cd200r3	protein_coding	2.0186	0.00372626
ENSMUSG00000040705	A930016O22Rik	antisense	4.45643	0.00386974
ENSMUSG00000018168	Ikzf3	protein_coding	-1.52215	0.00402619
ENSMUSG00000040808	S100g	protein_coding	-1.29774	0.00403379
ENSMUSG00000102975	Gm37347	TEC	-1.97497	0.00439632
ENSMUSG00000024743	Syt7	protein_coding	-5.32943	0.0044082
ENSMUSG00000071867	Mrpl27-ps	processed_pseudogene	-1.60123	0.00464396
ENSMUSG00000104272	Gm38297	TEC	-1.40954	0.00470728
ENSMUSG00000024885	Aldh3b1	protein_coding	1.17065	0.00485753
ENSMUSG00000000303	Cdh1	protein_coding	1.31077	0.0049158
ENSMUSG00000104181	Gm8850	processed_pseudogene	-1.25497	0.00498526
ENSMUSG00000044021	Muc19	protein_coding	6.11953	0.00503308
ENSMUSG00000030724	Cd19	protein_coding	-2.02108	0.00504977
ENSMUSG00000022449	Adamts20	protein_coding	-3.51847	0.0050747
ENSMUSG00000033427	Upb1	protein_coding	-4.35974	0.00507804
ENSMUSG00000076534	Igkv12-89	IG_V_gene	-9.08547	0.00513786
ENSMUSG00000045094	Arhgef37	protein_coding	-4.98069	0.00555757
ENSMUSG00000089665	Fcor	protein_coding	2.30446	0.0056199
ENSMUSG00000090665	Gad1-ps	processed_pseudogene	-4.85128	0.00572561
ENSMUSG00000092344	Hspe1-ps3	processed_pseudogene	-1.31641	0.00596026
ENSMUSG00000000792	Slc5a5	protein_coding	-4.53829	0.00611081
ENSMUSG00000103932	Gm36963	TEC	-1.35045	0.0061216
ENSMUSG00000039601	Rcan2	protein_coding	-4.84967	0.00660503
ENSMUSG00000045672	Col27a1	protein_coding	1.4528	0.00684072
ENSMUSG00000042451	Mybph	protein_coding	1.81347	0.00689866
ENSMUSG00000094694	Ighv1-9	IG_V_gene	5.23147	0.00700765
ENSMUSG00000078588	Ccdc24	protein_coding	1.92574	0.00704133
ENSMUSG00000024059	Clip4	protein_coding	-1.84232	0.00738055
ENSMUSG00000026805	Barhl1	protein_coding	-1.56997	0.00746735
ENSMUSG00000076122	Mir503	miRNA	1.89863	0.00786771
ENSMUSG00000097914	Gm26838	antisense	-1.61743	0.00790847
ENSMUSG00000088445	Gm23557	scaRNA	-1.54588	0.00792009
ENSMUSG00000035539	Ccdc180	protein_coding	1.59905	0.00802924
ENSMUSG00000015484	Fam163a	protein_coding	-4.15346	0.0080451
ENSMUSG00000027220	Syt13	protein_coding	-4.1535	0.0080451
ENSMUSG00000081223	Gm12247	processed_pseudogene	2.22945	0.0080527
ENSMUSG00000081301	Gm15951	processed_pseudogene	-1.07317	0.00810591
ENSMUSG00000087159	Gm15246	processed_transcript	1.38899	0.00837621
ENSMUSG00000037071	Scd1	protein_coding	-1.76971	0.00842695
ENSMUSG00000101865	Gm9775	processed_pseudogene	1.02998	0.0085132
ENSMUSG00000095118	Snord14d	snoRNA	-1.08848	0.00862237
ENSMUSG00000047502	Mroh7	protein_coding	2.42245	0.00867488
ENSMUSG00000024501	Dpysl3	protein_coding	-2.51511	0.00929266
ENSMUSG00000008575	Nfib	protein_coding	-4.35932	0.00930388
ENSMUSG00000070385	Ampd1	protein_coding	-4.1487	0.00952204
ENSMUSG00000020686	Gas2l2	protein_coding	-4.15328	0.00963904
ENSMUSG00000078905	Gm14393	protein_coding	1.91699	0.00980357
ENSMUSG00000097652	Mhrt	antisense	-5.3266	0.00988716
ENSMUSG00000097266	Gm26802	lincRNA	-1.23372	0.0101052
ENSMUSG00000100846	Gm28845	protein_coding	4.2723	0.0101892
ENSMUSG00000030401	Rtn2	protein_coding	-2.11848	0.0102768
ENSMUSG00000065061	Gm22884	snoRNA	-1.04491	0.0105175
ENSMUSG00000087342	Gm12238	sense_intronic	-1.0491	0.0106119
ENSMUSG00000100627	A830008E24Rik	lincRNA	4.24904	0.0109428
ENSMUSG00000006435	Neurl1a	protein_coding	1.65769	0.0109766
ENSMUSG00000021933	Gucy1b2	protein_coding	-2.82426	0.0110299
ENSMUSG00000082599	Gm13141	processed_pseudogene	-1.3219	0.0111282
ENSMUSG00000098397	Mir7669	miRNA	-1.20255	0.0116031
ENSMUSG00000076757	Trgc4	TR_C_gene	-1.97245	0.0116954
ENSMUSG00000082484	Gm16177	processed_pseudogene	-1.39111	0.0117705
ENSMUSG00000028341	Nr4a3	protein_coding	-1.68358	0.0117747
ENSMUSG00000090404	Gm8362	protein_coding	4.53783	0.0119355
ENSMUSG00000060890	Arr3	protein_coding	1.63741	0.0119364
ENSMUSG00000021701	Plk2	protein_coding	-1.32097	0.0119861
ENSMUSG00000043029	Trpv3	protein_coding	-4.54856	0.0121042
ENSMUSG00000096366	Gm13240	processed_pseudogene	2.06573	0.0121802
ENSMUSG00000055323	Gm9967	processed_transcript	-1.40473	0.0125466
ENSMUSG00000102418	Sh2d1b1	protein_coding	1.50324	0.0126912
ENSMUSG00000081861	Gm14441	processed_pseudogene	-1.07004	0.0127007
ENSMUSG00000095029	Gm36079	protein_coding	1.63265	0.0127352
ENSMUSG00000098712	Mir7010	miRNA	2.73121	0.0127467
ENSMUSG00000064382	Gm26447	snoRNA	-1.04831	0.0128457
ENSMUSG00000096691	Vmn2r33	protein_coding	5.22928	0.0128896
ENSMUSG00000000562	Adora3	protein_coding	-4.15583	0.0130076
ENSMUSG00000076523	Igkv15-103	IG_V_gene	7.33175	0.0130504
ENSMUSG00000043943	Naalad2	protein_coding	-1.13613	0.0133251
ENSMUSG00000083392	Gm6335	processed_pseudogene	-1.1954	0.0138532
ENSMUSG00000094652	Ighv1-42	IG_V_gene	-1.73545	0.0138573
ENSMUSG00000098489	Mir7678	miRNA	1.87201	0.0139141
ENSMUSG00000056643	Chst13	protein_coding	2.13981	0.0141274
ENSMUSG00000025420	Katnal2	protein_coding	1.37102	0.0141352
ENSMUSG00000035566	Pcdh17	protein_coding	3.16802	0.0142815
ENSMUSG00000028546	Elavl4	protein_coding	4.1932	0.0143487
ENSMUSG00000100182	1810006J02Rik	lincRNA	-4.14553	0.0144132
ENSMUSG00000093829	Gm24798	snRNA	4.48142	0.0144133
ENSMUSG00000077222	Gm22270	snoRNA	-1.0441	0.0144933
ENSMUSG00000089956	Gm16553	antisense	-2.92164	0.0146338
ENSMUSG00000051455	Meioc	protein_coding	-2.17107	0.0147556
ENSMUSG00000078763	Slfn1	protein_coding	-2.24105	0.0148115
ENSMUSG00000086836	Gm13748	antisense	1.03666	0.0149318
ENSMUSG00000088420	Gm22551	snoRNA	1.20352	0.0150365
ENSMUSG00000095710	Gm8871	protein_coding	-3.0328	0.0151186
ENSMUSG00000082107	Gm16216	processed_pseudogene	-1.03619	0.015148
ENSMUSG00000037095	Lrg1	protein_coding	-1.90956	0.0151849
ENSMUSG00000053121	Gm5129	antisense	-1.03347	0.0153126
ENSMUSG00000030428	Ttyh1	protein_coding	1.32898	0.015548
ENSMUSG00000016763	Scube1	protein_coding	-4.53577	0.0158161
ENSMUSG00000022995	Enah	protein_coding	-1.46476	0.0162805
ENSMUSG00000045967	Gpr158	protein_coding	4.40452	0.0165179
ENSMUSG00000028626	Col9a2	protein_coding	-2.0863	0.0166308
ENSMUSG00000095288	Gm7618	processed_pseudogene	-1.3112	0.0167584
ENSMUSG00000100781	Gm29481	antisense	2.10878	0.016778
ENSMUSG00000036814	Slc6a20a	protein_coding	2.34043	0.0168328
ENSMUSG00000085625	Gm8813	processed_pseudogene	-1.93254	0.0178633
ENSMUSG00000056399	Prss34	protein_coding	1.16193	0.0181166
ENSMUSG00000038651	Sycp2l	protein_coding	-4.14918	0.0183212
ENSMUSG00000088442	Gm23553	misc_RNA	-1.24767	0.0183671
ENSMUSG00000061669	Rpl34-ps2	processed_pseudogene	-1.68704	0.0184835
ENSMUSG00000095379	Gm22108	snRNA	4.22168	0.0185124
ENSMUSG00000034990	Otoa	protein_coding	-3.03498	0.0185244
ENSMUSG00000030000	Add2	protein_coding	1.2262	0.018624
ENSMUSG00000035172	Plekhh3	protein_coding	-1.51437	0.0191235
ENSMUSG00000081228	Gm16089	processed_pseudogene	1.149	0.019226
ENSMUSG00000077148	Gm22935	snRNA	2.15874	0.0193252
ENSMUSG00000002108	Nr1h3	protein_coding	1.04	0.0194182
ENSMUSG00000079286	Gm11084	protein_coding	-1.0034	0.019453
ENSMUSG00000084195	Gm15372	unprocessed_pseudogene	-1.16721	0.0196484
ENSMUSG00000020890	Gucy2e	protein_coding	-3.90383	0.0199184
ENSMUSG00000064897	Gm22504	snoRNA	1.20625	0.0199558
ENSMUSG00000024778	Fas	protein_coding	-1.39606	0.0201869
ENSMUSG00000099389	Gm29603	processed_pseudogene	1.41606	0.0202597
ENSMUSG00000099119	Mir6546	miRNA	2.2714	0.0205624
ENSMUSG00000023992	Trem2	protein_coding	1.83814	0.0206442
ENSMUSG00000097842	9330104G04Rik	lincRNA	-1.32317	0.0211223
ENSMUSG00000102148	Gm38059	TEC	1.16778	0.0211601
ENSMUSG00000092051	Gm17229	transcribed_processed_pseudogene	-2.19579	0.0213852
ENSMUSG00000083435	Gm15824	processed_pseudogene	-1.59541	0.0215609
ENSMUSG00000032649	Colgalt2	protein_coding	-4.36083	0.0217555
ENSMUSG00000093149	Gm23374	miRNA	-1.61505	0.0218029
ENSMUSG00000085116	Gm2735	processed_pseudogene	-1.44955	0.0220012
ENSMUSG00000065304	Gm23245	snoRNA	-1.02691	0.0221934
ENSMUSG00000092687	Gm25744	snoRNA	-1.04173	0.0222046
ENSMUSG00000002032	Tmem25	protein_coding	-1.28245	0.022268
ENSMUSG00000103409	Lsmem2	protein_coding	1.54733	0.0223849
ENSMUSG00000102205	9430092D12Rik	TEC	-1.18287	0.0226711
ENSMUSG00000057719	Sh3rf2	protein_coding	3.8477	0.0229433
ENSMUSG00000049608	Gpr55	protein_coding	-2.29949	0.0229512
ENSMUSG00000026442	Nfasc	protein_coding	4.51706	0.0229715
ENSMUSG00000005800	Mmp8	protein_coding	-1.12373	0.0233224
ENSMUSG00000096263	Snord14c	snoRNA	-1.1652	0.023499
ENSMUSG00000031576	Kcnu1	protein_coding	-4.14412	0.0235121
ENSMUSG00000025856	Pdgfa	protein_coding	1.00129	0.02358
ENSMUSG00000039110	Mycbpap	protein_coding	-1.09696	0.0237943
ENSMUSG00000065936	Gm25628	snRNA	-1.789	0.0238111
ENSMUSG00000034898	Filip1	protein_coding	-1.9251	0.0241985
ENSMUSG00000050994	Adgb	protein_coding	1.27155	0.0242124
ENSMUSG00000089936	Gm16199	processed_pseudogene	-1.05087	0.0244741
ENSMUSG00000072572	Slc39a2	protein_coding	1.09393	0.0246841
ENSMUSG00000058626	Capn11	protein_coding	2.87751	0.0247978
ENSMUSG00000059213	Ddn	protein_coding	-1.68922	0.02483
ENSMUSG00000093834	Rnu1b2	snRNA	-2.38215	0.0248455
ENSMUSG00000061878	Sphk1	protein_coding	1.03663	0.025127
ENSMUSG00000053461	Hhipl2	protein_coding	-4.14263	0.0259725
ENSMUSG00000075585	6330403L08Rik	antisense	1.02359	0.0260196
ENSMUSG00000026204	Ptprn	protein_coding	-2.22199	0.0261149
ENSMUSG00000020695	Mrc2	protein_coding	3.61048	0.026401
ENSMUSG00000044816	D630023F18Rik	protein_coding	2.38475	0.0264155
ENSMUSG00000031640	Gm45753	protein_coding	3.90838	0.0265939
ENSMUSG00000006462	A530013C23Rik	lincRNA	-1.98124	0.0272575
ENSMUSG00000086287	Gm15972	antisense	-2.70246	0.0277091
ENSMUSG00000006931	P3h4	protein_coding	1.38433	0.0282523
ENSMUSG00000093672	Gm20655	antisense	3.54162	0.0285614
ENSMUSG00000080574	Mir466i	miRNA	-1.21668	0.0286801
ENSMUSG00000045348	Nyap1	protein_coding	-1.42162	0.0287373
ENSMUSG00000032024	Clmp	protein_coding	-1.34283	0.0289494
ENSMUSG00000086561	Gm15540	antisense	1.00942	0.0290393
ENSMUSG00000040852	Plekhh2	protein_coding	-4.15943	0.0291054
ENSMUSG00000036972	Zic4	protein_coding	3.96341	0.029133
ENSMUSG00000062393	Dgkk	protein_coding	-3.90213	0.0292208
ENSMUSG00000098448	Mir6362	miRNA	-1.83394	0.0292621
ENSMUSG00000085558	4930412C18Rik	processed_transcript	1.43227	0.0292808
ENSMUSG00000090191	9230105E05Rik	antisense	-1.04413	0.0297892
ENSMUSG00000035189	Ano4	protein_coding	2.53617	0.029821
ENSMUSG00000060268	Armh1	protein_coding	-2.39376	0.0299232
ENSMUSG00000008658	Rbfox1	protein_coding	-3.59979	0.0304754
ENSMUSG00000042638	Gucy2c	protein_coding	-3.602	0.0304754
ENSMUSG00000070867	Trabd2b	protein_coding	-3.60497	0.0304754
ENSMUSG00000024909	Efemp2	protein_coding	1.00481	0.0309574
ENSMUSG00000035033	Tbr1	protein_coding	-1.766	0.0311805
ENSMUSG00000032702	Kank1	protein_coding	3.50719	0.0312103
ENSMUSG00000002500	Rpl3l	protein_coding	-2.19525	0.0317611
ENSMUSG00000031273	Col4a6	protein_coding	-1.64106	0.032061
ENSMUSG00000053519	Kcnip1	protein_coding	3.03157	0.0321412
ENSMUSG00000049907	Rasl11b	protein_coding	-1.78124	0.0321756
ENSMUSG00000072145	BC061237	protein_coding	3.961	0.0327246
ENSMUSG00000093852	Gm24312	rRNA	-1.32432	0.0327714
ENSMUSG00000029212	Gabrb1	protein_coding	-3.89397	0.0327836
ENSMUSG00000089929	Bcl2a1b	protein_coding	1.97297	0.0329834
ENSMUSG00000094807	Gm24975	miRNA	1.47427	0.0331854
ENSMUSG00000033981	Gria2	protein_coding	-1.09741	0.0335162
ENSMUSG00000030075	Cntn3	protein_coding	4.50646	0.033851
ENSMUSG00000059022	Kcp	protein_coding	1.39496	0.0340882
ENSMUSG00000039629	Strip2	protein_coding	1.29541	0.0343913
ENSMUSG00000028364	Tnc	protein_coding	-2.3526	0.0345102
ENSMUSG00000089716	Gm6264	transcribed_unprocessed_pseudogene	-1.19861	0.0352212
ENSMUSG00000030098	Grip2	protein_coding	1.18246	0.035546
ENSMUSG00000090141	Gm614	protein_coding	-1.26772	0.0362393
ENSMUSG00000073631	Gm10553	antisense	-1.03206	0.036432
ENSMUSG00000103586	5830405F06Rik	lincRNA	-1.46008	0.0364697
ENSMUSG00000097762	4732463B04Rik	antisense	-1.22343	0.0366588
ENSMUSG00000073102	Drc1	protein_coding	3.50738	0.0368146
ENSMUSG00000085637	1700048M11Rik	antisense	1.17167	0.0370899
ENSMUSG00000098329	Mir6966	miRNA	1.54197	0.0372083
ENSMUSG00000055015	Gm9961	lincRNA	-1.12947	0.037536
ENSMUSG00000048334	Gm8258	processed_pseudogene	1.70659	0.0377617
ENSMUSG00000042734	Ttc9	protein_coding	4.25046	0.0381996
ENSMUSG00000097613	Gm17597	antisense	-1.5648	0.0382369
ENSMUSG00000028487	Bnc2	protein_coding	3.87927	0.03867
ENSMUSG00000028024	Enpep	protein_coding	-4.15042	0.0389362
ENSMUSG00000040612	Ildr2	protein_coding	-4.14494	0.0391053
ENSMUSG00000071226	Cecr2	protein_coding	-1.27067	0.039312
ENSMUSG00000076665	Ighv7-1	IG_V_gene	6.40053	0.0404138
ENSMUSG00000033644	Piwil2	protein_coding	-1.33533	0.0404375
ENSMUSG00000005338	Cadm3	protein_coding	1.3083	0.0405978
ENSMUSG00000020303	Stc2	protein_coding	2.42262	0.0406726
ENSMUSG00000094689	Ighv1-81	IG_V_gene	-1.09361	0.040958
ENSMUSG00000022150	Dab2	protein_coding	-1.01848	0.0410131
ENSMUSG00000095797	Gm8246	protein_coding	-4.85133	0.0412757
ENSMUSG00000098559	Gm15013	protein_coding	-1.02874	0.0414685
ENSMUSG00000090707	Gm8237	protein_coding	3.9381	0.0415509
ENSMUSG00000040276	Pacsin1	protein_coding	-1.26773	0.0415772
ENSMUSG00000097603	A430010J10Rik	processed_transcript	3.50961	0.0415867
ENSMUSG00000097576	D930030I03Rik	antisense	-1.02155	0.0422179
ENSMUSG00000020447	Npc1l1	protein_coding	3.51056	0.0423771
ENSMUSG00000035878	Hykk	protein_coding	1.33087	0.0426764
ENSMUSG00000035638	Muc20	protein_coding	4.27745	0.0429595
ENSMUSG00000065527	Mir93	miRNA	-1.25086	0.0429643
ENSMUSG00000027485	Bpifb1	protein_coding	3.90838	0.0443604
ENSMUSG00000102363	Gm32999	TEC	-1.66084	0.044363
ENSMUSG00000097511	Gm16677	lincRNA	-4.55405	0.0445002
ENSMUSG00000080779	Gm8731	processed_pseudogene	1.48332	0.0458556
ENSMUSG00000078721	Fam205a1	protein_coding	-1.40271	0.0460489
ENSMUSG00000001506	Col1a1	protein_coding	-1.71567	0.0462328
ENSMUSG00000071262	Zfp957	protein_coding	4.19088	0.0464561
ENSMUSG00000081353	Gm13818	processed_pseudogene	-1.47356	0.0464794
ENSMUSG00000032744	Heyl	protein_coding	2.10787	0.0465526
ENSMUSG00000052212	Cd177	protein_coding	-1.16599	0.0466602
ENSMUSG00000093973	Mrgpra2a	protein_coding	1.27161	0.0468438
ENSMUSG00000025658	Cnksr2	protein_coding	-1.85481	0.0469228
ENSMUSG00000069601	Ank3	protein_coding	-1.76582	0.0471966
ENSMUSG00000055108	Phxr2	protein_coding	1.0492	0.0474486
ENSMUSG00000065130	Gm24457	snRNA	1.07231	0.0475195
ENSMUSG00000097569	Gm26640	lincRNA	-1.25022	0.0477677
ENSMUSG00000051435	Fhad1	protein_coding	-3.60764	0.0478381
ENSMUSG00000054589	Gm9949	lincRNA	-1.49082	0.0478813
ENSMUSG00000021336	Slc17a4	protein_coding	3.57039	0.0480626
ENSMUSG00000054626	Xlr	protein_coding	1.17811	0.0483756
ENSMUSG00000097926	Gm26575	sense_intronic	-1.45133	0.0486258
ENSMUSG00000087158	Gm14093	sense_intronic	-1.35095	0.0487729
ENSMUSG00000069540	Gm4925	transcribed_processed_pseudogene	-1.13486	0.0496426
ENSMUSG00000090252	Gm16028	antisense	-3.90734	0.049657
ENSMUSG00000029304	Spp1	protein_coding	1.12931	0.0497529
ENSMUSG00000086130	Gm16211	lincRNA	-3.60816	0.0499314
ENSMUSG00000096847	Tmem151b	protein_coding	1.4036	0.0499808
