# Supplementary material for: Trained immunity induced by high‐salt diet impedes stroke recovery
Source: EMBO Rep. 2023 Nov 15;24(12):e57164. doi: 10.15252/embr.202357164 (PMC10702837; doi:10.15252/embr.202357164)
Supplement: Supplementary file 4 — Dataset EV2 [file EMBR-24-e57164-s013.xlsx]

## Sheet: Legend
Differentially expressed genes between ND HSPCs and HSD HSPCs at day 7 after ICH

## Sheet: DEG ICH HSPC ND vs HSD
gene_id	gene_name	gene_type	logFC	PValue
ENSMUSG00000069083	Gm10259	processed_pseudogene	1.09206	1.24e-06
ENSMUSG00000041754	Trem3	protein_coding	1.65716	3.8e-06
ENSMUSG00000104262	Gm37747	TEC	1.21935	1.38e-05
ENSMUSG00000084960	B430010I23Rik	antisense	1.4538	1.67e-05
ENSMUSG00000050931	Sgms2	protein_coding	2.07545	1.68e-05
ENSMUSG00000094582	Gm7736	processed_pseudogene	-3.71262	1.99e-05
ENSMUSG00000065327	Gm22058	misc_RNA	-3.03493	2.03e-05
ENSMUSG00000069792	Wfdc17	protein_coding	-2.07947	2.03e-05
ENSMUSG00000024681	Ms4a3	protein_coding	1.62229	2.16e-05
ENSMUSG00000028378	Ptgr1	protein_coding	1.33719	2.52e-05
ENSMUSG00000020323	Prss57	protein_coding	1.20552	2.56e-05
ENSMUSG00000045636	Mtus1	protein_coding	1.62473	2.63e-05
ENSMUSG00000022769	Sdf2l1	protein_coding	1.06542	2.66e-05
ENSMUSG00000087881	Gm22442	scaRNA	-1.08642	2.74e-05
ENSMUSG00000032739	Pram1	protein_coding	1.24171	4.61e-05
ENSMUSG00000032786	Alas1	protein_coding	1.4102	4.89e-05
ENSMUSG00000040254	Sema3d	protein_coding	-1.65481	5.06e-05
ENSMUSG00000031765	Mt1	protein_coding	1.77259	5.27e-05
ENSMUSG00000030162	Olr1	protein_coding	1.99952	5.56e-05
ENSMUSG00000096959	4930509G22Rik	lincRNA	6.44565	6.06e-05
ENSMUSG00000085611	Ap3s1-ps1	processed_pseudogene	2.25113	6.41e-05
ENSMUSG00000058624	Gda	protein_coding	1.50331	7.52e-05
ENSMUSG00000029484	Anxa3	protein_coding	1.36246	7.83e-05
ENSMUSG00000086773	Gm16192	antisense	1.52123	8.12e-05
ENSMUSG00000069265	H3c1	protein_coding	1.02922	8.22e-05
ENSMUSG00000041481	Serpina3g	protein_coding	-1.03539	8.25e-05
ENSMUSG00000077167	Gm24119	snoRNA	-1.06365	8.59e-05
ENSMUSG00000034220	Gpc1	protein_coding	1.42476	9.05e-05
ENSMUSG00000009350	Mpo	protein_coding	1.30831	9.27e-05
ENSMUSG00000084708	Gm22988	snoRNA	-1.72813	9.37e-05
ENSMUSG00000100191	Gm7740	processed_pseudogene	-2.84921	9.5e-05
ENSMUSG00000031722	Hp	protein_coding	1.40788	0.000105273
ENSMUSG00000020125	Elane	protein_coding	1.7961	0.000111263
ENSMUSG00000029094	Afap1	protein_coding	1.17918	0.000111915
ENSMUSG00000024164	C3	protein_coding	1.72392	0.000113522
ENSMUSG00000094111	Nutf2-ps2	processed_pseudogene	1.29512	0.000118236
ENSMUSG00000051998	Lax1	protein_coding	-1.06803	0.000125541
ENSMUSG00000068587	Mgam	protein_coding	1.58576	0.000131577
ENSMUSG00000040314	Ctsg	protein_coding	1.23442	0.000132339
ENSMUSG00000085872	Gm11505	antisense	1.19666	0.000134154
ENSMUSG00000082920	Gm13864	processed_pseudogene	2.25729	0.000135584
ENSMUSG00000099241	Gm18852	processed_pseudogene	-1.01938	0.000146235
ENSMUSG00000096512	Mir467a-8	miRNA	-2.67484	0.000174281
ENSMUSG00000075705	Msrb1	protein_coding	1.1239	0.000182959
ENSMUSG00000077611	Gm23946	snoRNA	-1.12392	0.000185153
ENSMUSG00000034437	Gm9761	processed_pseudogene	1.06862	0.000185667
ENSMUSG00000053113	Socs3	protein_coding	-1.85664	0.000189786
ENSMUSG00000082399	Gm14036	processed_pseudogene	2.23474	0.000212264
ENSMUSG00000098934	Gm18853	unprocessed_pseudogene	-1.00795	0.000222865
ENSMUSG00000052435	Cebpe	protein_coding	1.54605	0.000228655
ENSMUSG00000031584	Gsr	protein_coding	1.06076	0.000229528
ENSMUSG00000065649	Snora74a	snoRNA	-1.0557	0.000229807
ENSMUSG00000005474	Myl10	protein_coding	-2.37774	0.000234179
ENSMUSG00000022534	Mefv	protein_coding	1.53242	0.000236924
ENSMUSG00000050799	H2bc1	protein_coding	2.33089	0.000245912
ENSMUSG00000091876	Gm3851	processed_pseudogene	1.82266	0.000246133
ENSMUSG00000064994	Gm22422	snoRNA	-1.47898	0.00026522
ENSMUSG00000053063	Clec12a	protein_coding	1.21136	0.000281268
ENSMUSG00000081455	Hmgb1-ps3	processed_pseudogene	2.30571	0.000285327
ENSMUSG00000023473	Celsr3	protein_coding	1.02565	0.000288369
ENSMUSG00000101995	Gm29480	antisense	1.39445	0.000288657
ENSMUSG00000018339	Gpx3	protein_coding	1.43743	0.000292972
ENSMUSG00000083863	Gm13341	unprocessed_pseudogene	2.55884	0.000295293
ENSMUSG00000026835	Fcnb	protein_coding	1.85257	0.000295699
ENSMUSG00000097848	Gm807	lincRNA	2.04693	0.000306031
ENSMUSG00000094689	Ighv1-81	IG_V_gene	-2.18466	0.000308185
ENSMUSG00000094257	Ap3s1-ps2	processed_pseudogene	2.98043	0.000312846
ENSMUSG00000099775	Gm5960	unprocessed_pseudogene	2.0863	0.000313559
ENSMUSG00000089542	Gm25835	snoRNA	-1.28654	0.000315075
ENSMUSG00000022584	Ly6c2	protein_coding	1.98564	0.000315404
ENSMUSG00000035004	Igsf6	protein_coding	1.46707	0.000322108
ENSMUSG00000064901	Snora21	snoRNA	-1.66984	0.000331353
ENSMUSG00000094159	Mir467a-5	miRNA	-2.56692	0.000340963
ENSMUSG00000102051	Ly6a2	transcribed_unprocessed_pseudogene	1.83566	0.00036861
ENSMUSG00000042401	Crtac1	protein_coding	-2.37256	0.000372086
ENSMUSG00000027360	Hdc	protein_coding	1.19832	0.000380299
ENSMUSG00000083087	Gm11249	processed_pseudogene	1.03641	0.000401642
ENSMUSG00000030413	Pglyrp1	protein_coding	1.11597	0.000409395
ENSMUSG00000058135	Gstm1	protein_coding	1.28362	0.000410836
ENSMUSG00000036330	Slc18a1	protein_coding	-1.21561	0.000412161
ENSMUSG00000039542	Ncam1	protein_coding	1.32459	0.000415651
ENSMUSG00000040950	Mgl2	protein_coding	1.46658	0.000421592
ENSMUSG00000081441	Gm6161	processed_pseudogene	2.6032	0.000422053
ENSMUSG00000093798	Gm8355	processed_pseudogene	1.18872	0.000473226
ENSMUSG00000028064	Sema4a	protein_coding	1.44442	0.000482244
ENSMUSG00000048200	Cracr2b	protein_coding	1.27649	0.00048791
ENSMUSG00000065097	Snora16a	snoRNA	-1.54469	0.000489773
ENSMUSG00000084221	Hmgb1-ps4	processed_pseudogene	3.44327	0.000501404
ENSMUSG00000069188	Gm13192	processed_pseudogene	1.33728	0.000501944
ENSMUSG00000069986	Gm8054	processed_pseudogene	2.02965	0.000516453
ENSMUSG00000093519	Gm20345	unprocessed_pseudogene	-4.06282	0.000521552
ENSMUSG00000082896	Gm5844	processed_pseudogene	1.63441	0.000527102
ENSMUSG00000081810	Gm11878	processed_pseudogene	2.53454	0.000553341
ENSMUSG00000039109	F13a1	protein_coding	1.32545	0.000554414
ENSMUSG00000033066	Gas7	protein_coding	1.24053	0.000582602
ENSMUSG00000041235	Chd7	protein_coding	1.34182	0.000615457
ENSMUSG00000100720	Gm10075	processed_pseudogene	2.40283	0.000617066
ENSMUSG00000095159	Tubb4b-ps1	processed_pseudogene	1.53438	0.000673749
ENSMUSG00000049625	Tifab	protein_coding	1.07555	0.000691515
ENSMUSG00000090788	Gm9597	transcribed_unprocessed_pseudogene	-2.37447	0.000749617
ENSMUSG00000015932	Dstn	protein_coding	1.15815	0.00075188
ENSMUSG00000083261	Gm7816	processed_pseudogene	1.14623	0.000758842
ENSMUSG00000096452	Ighv1-77	IG_V_gene	-2.04075	0.000763634
ENSMUSG00000023034	Nr4a1	protein_coding	-1.10066	0.000767142
ENSMUSG00000096649	Ighv1-31	IG_V_gene	-1.42428	0.000785749
ENSMUSG00000100944	Gm28900	processed_pseudogene	2.3974	0.00078626
ENSMUSG00000081170	Gm12922	processed_pseudogene	2.14077	0.000799454
ENSMUSG00000082382	Gm14970	processed_pseudogene	2.81156	0.000813167
ENSMUSG00000080076	H2ac14	unprocessed_pseudogene	1.17034	0.000818771
ENSMUSG00000094497	Gm8210	processed_pseudogene	1.56537	0.000845396
ENSMUSG00000024899	Papss2	protein_coding	1.28353	0.000846588
ENSMUSG00000001739	Cldn15	protein_coding	1.44159	0.000855803
ENSMUSG00000007655	Cav1	protein_coding	1.22269	0.000891087
ENSMUSG00000090570	Gm17041	antisense	-1.12152	0.000891988
ENSMUSG00000080999	H2ac5-ps	unprocessed_pseudogene	1.05624	0.000904985
ENSMUSG00000064966	Snord15b	snoRNA	-1.33874	0.00094898
ENSMUSG00000016756	Cmah	protein_coding	-1.42462	0.000967
ENSMUSG00000066510	Ankdd1a	protein_coding	-2.21592	0.000968701
ENSMUSG00000020846	Rflnb	protein_coding	1.17026	0.000970993
ENSMUSG00000102952	Ighv1-25	IG_V_pseudogene	-1.65317	0.000979454
ENSMUSG00000082248	Gm13161	processed_pseudogene	-1.35383	0.0009852
ENSMUSG00000058927	Gm10053	protein_coding	1.21072	0.000989852
ENSMUSG00000081622	Gm5937	processed_pseudogene	1.48793	0.00103455
ENSMUSG00000063628	Gm7665	processed_pseudogene	2.08594	0.00103801
ENSMUSG00000095341	Gm428	protein_coding	-2.82249	0.00104985
ENSMUSG00000089640	Gm6397	processed_pseudogene	2.3589	0.00105726
ENSMUSG00000020057	Dram1	protein_coding	1.19434	0.00107415
ENSMUSG00000093601	Gm19459	unprocessed_pseudogene	-1.6936	0.00109723
ENSMUSG00000091695	Gm17669	processed_pseudogene	1.6483	0.00111576
ENSMUSG00000083822	Hmgb1-ps5	processed_pseudogene	1.73769	0.00111921
ENSMUSG00000020325	Fstl3	protein_coding	1.15952	0.00112084
ENSMUSG00000094083	Gm1604b	protein_coding	1.44482	0.00112133
ENSMUSG00000042269	Fam92b	protein_coding	-2.87259	0.00112641
ENSMUSG00000095136	Gm12616	unprocessed_pseudogene	-3.16569	0.00113271
ENSMUSG00000091269	Gm6682	processed_pseudogene	1.7196	0.00114919
ENSMUSG00000053101	Gpr141	protein_coding	1.4565	0.00115781
ENSMUSG00000100505	Gm13283	protein_coding	-1.24234	0.00116064
ENSMUSG00000096750	Gm11757	protein_coding	-1.67904	0.00117832
ENSMUSG00000081695	Rpsa-ps5	processed_pseudogene	2.36587	0.00118889
ENSMUSG00000034177	Rnf43	protein_coding	1.1869	0.00119149
ENSMUSG00000059498	Fcgr3	protein_coding	1.58566	0.0011919
ENSMUSG00000057729	Prtn3	protein_coding	1.02659	0.00121357
ENSMUSG00000039617	Gm7488	processed_pseudogene	1.42393	0.0012144
ENSMUSG00000036594	H2-Aa	protein_coding	-1.56733	0.00123115
ENSMUSG00000044867	Gimap1os	processed_transcript	-1.16941	0.00124222
ENSMUSG00000092281	Hmgb1-ps7	processed_pseudogene	1.55487	0.00124515
ENSMUSG00000082675	Gm6382	processed_pseudogene	1.68936	0.00124756
ENSMUSG00000055254	Ntrk2	protein_coding	-1.42164	0.00129407
ENSMUSG00000071141	Rpl36a-ps3	processed_pseudogene	1.08986	0.00131759
ENSMUSG00000101502	Rpl7a-ps10	processed_pseudogene	1.66975	0.00131845
ENSMUSG00000103556	Gm38215	TEC	1.34225	0.00135125
ENSMUSG00000036526	Card11	protein_coding	-1.11921	0.00135241
ENSMUSG00000065208	Gm24616	snoRNA	-1.18355	0.00137182
ENSMUSG00000093413	Snora15	snoRNA	-1.598	0.00138229
ENSMUSG00000029915	Clec5a	protein_coding	1.53638	0.00138497
ENSMUSG00000077709	Snora64	snoRNA	-1.16984	0.00138607
ENSMUSG00000067455	H4c11	protein_coding	1.05059	0.00142055
ENSMUSG00000031444	F10	protein_coding	1.30496	0.00146797
ENSMUSG00000022018	Rgcc	protein_coding	1.18993	0.00148473
ENSMUSG00000018800	Abca5	protein_coding	-1.01089	0.00151416
ENSMUSG00000039540	4921524L21Rik	protein_coding	-2.15445	0.00151451
ENSMUSG00000098715	Gm28053	protein_coding	-1.11989	0.00151874
ENSMUSG00000074228	Gm10645	TEC	-1.15049	0.00154392
ENSMUSG00000078125	Gm10916	processed_pseudogene	1.58562	0.00159406
ENSMUSG00000100788	Gm21122	processed_pseudogene	-1.81019	0.0016235
ENSMUSG00000093355	Snora26	snoRNA	-1.01585	0.001625
ENSMUSG00000024680	Ms4a2	protein_coding	1.06918	0.00162811
ENSMUSG00000004668	Abca13	protein_coding	1.18526	0.00169473
ENSMUSG00000064899	Snord118	snoRNA	-1.1845	0.00169898
ENSMUSG00000070828	Zscan4f	protein_coding	-2.3646	0.00174332
ENSMUSG00000046006	Gapt	protein_coding	1.20977	0.00175881
ENSMUSG00000095048	Gm11239	protein_coding	-3.07678	0.00179329
ENSMUSG00000083754	Gm7803	processed_pseudogene	1.63916	0.00180052
ENSMUSG00000067872	Ccdc87	protein_coding	-1.96053	0.00186173
ENSMUSG00000058625	Gm17383	processed_pseudogene	1.07486	0.00189296
ENSMUSG00000029086	Prom1	protein_coding	1.40248	0.00190988
ENSMUSG00000036961	Wnt8b	protein_coding	-1.32764	0.0019109
ENSMUSG00000023341	Mx2	polymorphic_pseudogene	-1.09367	0.00194383
ENSMUSG00000039037	St6galnac5	protein_coding	-1.07001	0.00194814
ENSMUSG00000083311	Gm5643	processed_pseudogene	1.33197	0.00196406
ENSMUSG00000067700	Gm5862	protein_coding	-1.83245	0.00198154
ENSMUSG00000065087	Snord22	snoRNA	-1.21278	0.00198548
ENSMUSG00000096712	Gm15454	processed_pseudogene	1.85529	0.00199261
ENSMUSG00000067608	Pcna-ps2	processed_pseudogene	1.00528	0.00201354
ENSMUSG00000089764	Gm16580	processed_pseudogene	1.04801	0.00203031
ENSMUSG00000096483	Gm12615	unprocessed_pseudogene	-3.37696	0.00211088
ENSMUSG00000075276	Gm13653	processed_pseudogene	1.75377	0.0021331
ENSMUSG00000102332	Gm19331	lincRNA	-2.6409	0.0021588
ENSMUSG00000042962	Gm5436	processed_pseudogene	1.66254	0.00219146
ENSMUSG00000088948	Gm23262	snoRNA	-1.18541	0.00219256
ENSMUSG00000022012	Enox1	protein_coding	-1.78484	0.00219718
ENSMUSG00000073682	Gm10563	protein_coding	-1.10638	0.00220704
ENSMUSG00000020395	Itk	protein_coding	-1.11765	0.00229328
ENSMUSG00000026414	Tnnt2	protein_coding	-1.99656	0.00232752
ENSMUSG00000021303	Gng4	protein_coding	-1.88653	0.00241114
ENSMUSG00000030854	Ptpn5	protein_coding	-1.77527	0.00241474
ENSMUSG00000017002	Slpi	protein_coding	1.37531	0.00246377
ENSMUSG00000095580	Rnu1b1	snRNA	-3.32547	0.00248677
ENSMUSG00000096492	Mir467a-4	miRNA	-2.09282	0.00253887
ENSMUSG00000022661	Cd200	protein_coding	-1.4182	0.00257718
ENSMUSG00000091957	Rps2-ps10	transcribed_processed_pseudogene	1.00299	0.0025787
ENSMUSG00000091449	Gm10269	processed_pseudogene	1.68608	0.00257936
ENSMUSG00000095478	Gm9824	processed_pseudogene	1.28774	0.00257946
ENSMUSG00000099391	1700003C15Rik	lincRNA	-1.83586	0.00262775
ENSMUSG00000009376	Met	protein_coding	1.09843	0.00264172
ENSMUSG00000095427	Rps2-ps6	processed_pseudogene	1.78226	0.00264486
ENSMUSG00000103002	Gm38075	TEC	-1.18044	0.00267218
ENSMUSG00000030659	Nucb2	protein_coding	1.31872	0.00270363
ENSMUSG00000082895	Rpsa-ps9	processed_pseudogene	1.19139	0.0027138
ENSMUSG00000065822	Snord15a	snoRNA	-1.34044	0.00272311
ENSMUSG00000022892	App	protein_coding	1.02948	0.00273087
ENSMUSG00000074034	Gm5921	processed_pseudogene	1.73354	0.00273798
ENSMUSG00000019194	Scn1b	protein_coding	-1.46154	0.00275319
ENSMUSG00000089838	Gm2962	processed_pseudogene	2.54172	0.0027579
ENSMUSG00000097925	Gm26574	antisense	-1.46596	0.00291846
ENSMUSG00000044177	Wfikkn2	protein_coding	-1.19831	0.00299251
ENSMUSG00000074092	Gm6181	processed_pseudogene	1.41858	0.00303702
ENSMUSG00000103622	Gm38391	TEC	-1.4564	0.00306202
ENSMUSG00000080440	Gm25848	snoRNA	-1.56439	0.00306432
ENSMUSG00000045545	Krt14	protein_coding	-1.59528	0.00310143
ENSMUSG00000033585	Ndn	protein_coding	-1.47223	0.00310967
ENSMUSG00000026141	Col19a1	protein_coding	-1.05604	0.00322932
ENSMUSG00000031302	Nlgn3	protein_coding	-1.6025	0.00323447
ENSMUSG00000085786	Gm15987	antisense	1.14537	0.00324654
ENSMUSG00000086184	Gm12764	antisense	-1.03317	0.00324841
ENSMUSG00000031870	Pgr	protein_coding	-1.28776	0.00334284
ENSMUSG00000048709	Gm8666	processed_pseudogene	1.23533	0.0033474
ENSMUSG00000068227	Il2rb	protein_coding	-1.9619	0.00334935
ENSMUSG00000030513	Pcsk6	protein_coding	-2.12201	0.00336548
ENSMUSG00000082480	Gm11687	processed_pseudogene	1.90431	0.00336984
ENSMUSG00000079638	Rhox2b	protein_coding	-2.2984	0.00340542
ENSMUSG00000027570	Col9a3	protein_coding	-1.2931	0.0034056
ENSMUSG00000102117	Rpsa-ps1	processed_pseudogene	1.46898	0.00347485
ENSMUSG00000096530	Gm11758	protein_coding	-1.38385	0.00353301
ENSMUSG00000020635	Fkbp1b	protein_coding	1.08701	0.0035454
ENSMUSG00000035818	Plekhs1	protein_coding	-1.84544	0.00358318
ENSMUSG00000057216	Gm10807	unprocessed_pseudogene	-1.17707	0.00363616
ENSMUSG00000000983	Wfdc18	protein_coding	-1.84072	0.00365952
ENSMUSG00000074369	Obox2	protein_coding	-2.11511	0.00370003
ENSMUSG00000084112	Gm15112	unprocessed_pseudogene	-2.18411	0.00370286
ENSMUSG00000043773	1700048O20Rik	lincRNA	-1.3424	0.00371253
ENSMUSG00000061684	Rpl21-ps8	processed_pseudogene	1.01055	0.00392738
ENSMUSG00000028523	Tctex1d1	protein_coding	1.48924	0.0039539
ENSMUSG00000077505	Gm24233	snoRNA	-1.10009	0.00401479
ENSMUSG00000018930	Ccl4	protein_coding	-1.18151	0.00402474
ENSMUSG00000065899	Gm24523	snoRNA	-1.27012	0.00402789
ENSMUSG00000000982	Ccl3	protein_coding	-1.08734	0.0040602
ENSMUSG00000024897	Apba1	protein_coding	1.1218	0.00410027
ENSMUSG00000102313	Ighv1-62-1	IG_V_gene	-2.51761	0.0041379
ENSMUSG00000061728	Btnl7-ps	unprocessed_pseudogene	-2.07989	0.00427945
ENSMUSG00000077254	Gm26079	snoRNA	-1.15415	0.00433342
ENSMUSG00000083953	Gm14049	processed_pseudogene	1.53723	0.00435578
ENSMUSG00000084744	Gm25291	snoRNA	-1.25014	0.00436697
ENSMUSG00000100078	Gm6170	processed_pseudogene	1.0431	0.00449234
ENSMUSG00000036110	Slc17a2	protein_coding	-1.45721	0.00457689
ENSMUSG00000032356	Rasgrf1	protein_coding	-1.48976	0.00457818
ENSMUSG00000040584	Abcb1a	protein_coding	-1.02584	0.00460777
ENSMUSG00000026344	Lypd1	protein_coding	-1.83662	0.00462095
ENSMUSG00000063751	Platr8	processed_transcript	-1.28802	0.00463098
ENSMUSG00000033981	Gria2	protein_coding	-1.34835	0.00463381
ENSMUSG00000099895	Gm28153	antisense	-2.03881	0.00468506
ENSMUSG00000050860	Phospho1	protein_coding	-1.24436	0.00468809
ENSMUSG00000096333	Gm13871	protein_coding	-1.65803	0.00470122
ENSMUSG00000094025	Gm8879	protein_coding	-1.94979	0.00479324
ENSMUSG00000024713	Pcsk5	protein_coding	-1.23211	0.00480865
ENSMUSG00000015340	Cybb	protein_coding	1.30887	0.00488244
ENSMUSG00000017667	Zfp334	protein_coding	-1.73483	0.00490344
ENSMUSG00000039960	Rhou	protein_coding	1.29515	0.00498402
ENSMUSG00000066538	Gm6254	processed_pseudogene	1.10458	0.00505072
ENSMUSG00000056174	Col8a2	protein_coding	-1.80965	0.00506705
ENSMUSG00000093962	Gm11756	protein_coding	-1.41104	0.00509888
ENSMUSG00000069456	Rdh16	protein_coding	-1.64098	0.00510352
ENSMUSG00000065820	Gm26316	snRNA	-1.3684	0.00511961
ENSMUSG00000087615	Pnpla1os	antisense	-2.28355	0.00516384
ENSMUSG00000042581	Thsd7b	protein_coding	-1.1984	0.00517038
ENSMUSG00000026259	Ngef	protein_coding	-1.49908	0.00521916
ENSMUSG00000031377	Bmx	protein_coding	1.10514	0.00523246
ENSMUSG00000027820	Mme	protein_coding	-1.32576	0.00526401
ENSMUSG00000025427	Rnf165	protein_coding	-1.796	0.00531413
ENSMUSG00000025938	Slco5a1	protein_coding	-1.14376	0.00536937
ENSMUSG00000043286	Pnpla1	protein_coding	-1.76566	0.00540836
ENSMUSG00000080205	Gm15526	processed_pseudogene	1.32434	0.00542525
ENSMUSG00000050150	Slc9b1	protein_coding	-1.71013	0.00544668
ENSMUSG00000047441	Antxrl	protein_coding	-1.57325	0.00550203
ENSMUSG00000103873	Ighv1-38	IG_V_pseudogene	-1.91552	0.00550285
ENSMUSG00000026523	Wdr64	protein_coding	-1.45207	0.00551256
ENSMUSG00000080969	Taf9-ps	processed_pseudogene	1.57511	0.00551612
ENSMUSG00000058152	Chsy3	protein_coding	-2.05612	0.00555149
ENSMUSG00000040420	Cdh18	protein_coding	-1.68834	0.00555872
ENSMUSG00000099951	Gm9226	processed_pseudogene	-1.39167	0.00557997
ENSMUSG00000042165	Gm9774	protein_coding	1.03588	0.00561328
ENSMUSG00000046410	Kcnk6	protein_coding	1.01867	0.00568057
ENSMUSG00000050468	Astl	protein_coding	-1.23864	0.00569937
ENSMUSG00000083836	Ldha-ps2	processed_pseudogene	1.5149	0.00571362
ENSMUSG00000083902	Gm15975	processed_pseudogene	1.66974	0.0057475
ENSMUSG00000057262	Rpl15-ps6	processed_pseudogene	1.11618	0.00574959
ENSMUSG00000032243	Itga11	protein_coding	-1.09255	0.00576771
ENSMUSG00000059434	Gckr	protein_coding	-1.489	0.00594748
ENSMUSG00000056399	Prss34	protein_coding	1.20416	0.00603838
ENSMUSG00000081643	Gm11605	processed_pseudogene	1.68822	0.00606625
ENSMUSG00000027347	Rasgrp1	protein_coding	-1.54618	0.00606915
ENSMUSG00000049556	Lingo1	protein_coding	-1.57684	0.00613294
ENSMUSG00000085340	Gm16335	processed_pseudogene	1.1367	0.00614681
ENSMUSG00000080365	Gm25776	snoRNA	-1.2632	0.00618078
ENSMUSG00000028661	Epha8	protein_coding	-1.73087	0.00618974
ENSMUSG00000058248	Kcnh1	protein_coding	-1.83784	0.00623381
ENSMUSG00000104514	Gm37164	processed_pseudogene	1.73318	0.00624655
ENSMUSG00000042793	Lgr6	protein_coding	-1.43888	0.00626855
ENSMUSG00000020656	Grhl1	protein_coding	-1.17249	0.00627971
ENSMUSG00000051748	Wfdc21	protein_coding	1.44161	0.00628326
ENSMUSG00000040046	Tph1	protein_coding	-1.45888	0.00633359
ENSMUSG00000095609	Gm21188	protein_coding	1.00184	0.0064716
ENSMUSG00000091568	Gm8206	protein_coding	-1.26738	0.00649218
ENSMUSG00000030889	Vwa3a	protein_coding	-1.32377	0.00652107
ENSMUSG00000082762	Gm12366	processed_pseudogene	1.43948	0.0065541
ENSMUSG00000085568	Gm14858	processed_transcript	-1.0768	0.00656091
ENSMUSG00000022900	Ildr1	protein_coding	-1.90606	0.00666358
ENSMUSG00000009633	G0s2	protein_coding	1.30671	0.00667754
ENSMUSG00000083669	Mif-ps	processed_pseudogene	1.1477	0.00669801
ENSMUSG00000100863	Gm12669	processed_pseudogene	1.28109	0.00672572
ENSMUSG00000021055	Esr2	protein_coding	-1.5388	0.00682114
ENSMUSG00000088929	Gm24299	snoRNA	-1.02745	0.00682353
ENSMUSG00000062488	Ifit3b	protein_coding	-1.39756	0.00688148
ENSMUSG00000024066	Xdh	protein_coding	1.12608	0.0069023
ENSMUSG00000027022	Xirp2	protein_coding	-1.3414	0.00691952
ENSMUSG00000026830	Ermn	protein_coding	-2.22476	0.00693159
ENSMUSG00000098192	Gm3534	processed_pseudogene	2.08421	0.0069336
ENSMUSG00000094303	AC165294.1	protein_coding	-1.62549	0.0070035
ENSMUSG00000026253	Chrng	protein_coding	-1.63492	0.00704897
ENSMUSG00000091553	Serpina3e-ps	unprocessed_pseudogene	-2.54338	0.0071355
ENSMUSG00000010122	Slc47a1	protein_coding	-1.67028	0.00717886
ENSMUSG00000075609	Gm7935	processed_pseudogene	1.24413	0.00730713
ENSMUSG00000029403	Cdkl2	protein_coding	-1.43097	0.00737358
ENSMUSG00000038224	Serpinf2	protein_coding	-1.36864	0.0073845
ENSMUSG00000060548	Tnfrsf19	protein_coding	-1.6141	0.00739877
ENSMUSG00000090230	Gm16315	antisense	-1.07291	0.00756134
ENSMUSG00000014529	Tmbim7	protein_coding	-1.53748	0.00760002
ENSMUSG00000054087	Fbxw28	protein_coding	-1.48088	0.00762072
ENSMUSG00000098166	Gm26978	sense_intronic	-1.05225	0.00765686
ENSMUSG00000020703	5530401A14Rik	protein_coding	-1.98167	0.00770875
ENSMUSG00000060962	Dmkn	protein_coding	1.32477	0.00771525
ENSMUSG00000100922	Gm8520	processed_pseudogene	1.25241	0.00792332
ENSMUSG00000024670	Cd6	protein_coding	-1.07667	0.00797939
ENSMUSG00000054034	Tceal5	protein_coding	-1.45286	0.00806873
ENSMUSG00000049971	Glt1d1	protein_coding	1.18219	0.00808781
ENSMUSG00000093843	Gm25939	snRNA	-1.60615	0.00809691
ENSMUSG00000030148	Clec4a2	protein_coding	1.35263	0.00809695
ENSMUSG00000022483	Col2a1	protein_coding	-1.3755	0.00811731
ENSMUSG00000032186	Tmod2	protein_coding	-1.63121	0.00812412
ENSMUSG00000032715	Trib3	protein_coding	-1.37367	0.00814437
ENSMUSG00000058809	Hspd1-ps3	processed_pseudogene	1.04672	0.0082384
ENSMUSG00000068604	Gm8225	processed_pseudogene	1.28321	0.00825522
ENSMUSG00000103586	5830405F06Rik	lincRNA	-1.30132	0.00827289
ENSMUSG00000053121	Gm5129	antisense	-1.14334	0.00829052
ENSMUSG00000042284	Itga1	protein_coding	1.18134	0.0085032
ENSMUSG00000025955	Akr1cl	protein_coding	-1.54255	0.00852497
ENSMUSG00000033350	Chst2	protein_coding	-1.5192	0.00860532
ENSMUSG00000046958	4930432E11Rik	transcribed_unitary_pseudogene	-1.14511	0.00860836
ENSMUSG00000094812	Gm22614	snRNA	-1.06057	0.00875042
ENSMUSG00000094081	Gm20826	protein_coding	-2.27172	0.00877517
ENSMUSG00000050921	P2ry10	protein_coding	-1.15254	0.00879775
ENSMUSG00000030244	Gys2	protein_coding	-1.64217	0.00884219
ENSMUSG00000049109	Themis	protein_coding	-1.56697	0.00886169
ENSMUSG00000076445	Gm24865	miRNA	2.22315	0.00888751
ENSMUSG00000055027	Smyd1	protein_coding	-1.34651	0.00890456
ENSMUSG00000024186	Rgs11	protein_coding	-1.2572	0.00895593
ENSMUSG00000088273	Gm23123	snoRNA	-2.10637	0.0090212
ENSMUSG00000050671	Ism2	protein_coding	-1.48361	0.00904894
ENSMUSG00000038011	Dnah10	protein_coding	-1.04531	0.00909702
ENSMUSG00000041608	Entpd3	protein_coding	-1.18616	0.00910403
ENSMUSG00000064702	Gm24950	snRNA	-1.4025	0.00916184
ENSMUSG00000043003	Rasef	protein_coding	-1.77389	0.00932865
ENSMUSG00000022504	Ciita	protein_coding	-1.01497	0.00935238
ENSMUSG00000048480	Cxcr1	protein_coding	-1.45776	0.00942324
ENSMUSG00000104472	Gm38209	lincRNA	-1.21873	0.00950599
ENSMUSG00000024598	Fbn2	protein_coding	-1.02782	0.00951846
ENSMUSG00000060988	Galnt13	protein_coding	-1.37441	0.00954841
ENSMUSG00000062372	Otof	protein_coding	-1.15836	0.00957139
ENSMUSG00000033510	Otud7a	protein_coding	-1.62605	0.00958497
ENSMUSG00000025812	Pard3	protein_coding	-1.15097	0.00963018
ENSMUSG00000065944	Rnu2-10	snRNA	-1.24986	0.00964468
ENSMUSG00000065061	Gm22884	snoRNA	-1.16485	0.0096613
ENSMUSG00000052374	Actn2	protein_coding	-1.06682	0.00975357
ENSMUSG00000026839	Upp2	protein_coding	-1.27362	0.00977562
ENSMUSG00000074896	Ifit3	protein_coding	-1.26731	0.00981211
ENSMUSG00000032845	Alpk2	protein_coding	-1.03312	0.010012
ENSMUSG00000096684	Gm25989	snoRNA	-1.99751	0.0100186
ENSMUSG00000053093	Myh7	protein_coding	-1.66212	0.0100264
ENSMUSG00000061242	Gm9104	processed_pseudogene	1.19491	0.0100467
ENSMUSG00000083394	Gm11703	processed_pseudogene	1.26406	0.0101263
ENSMUSG00000098915	Rpl15-ps2	processed_pseudogene	1.07877	0.0101334
ENSMUSG00000087342	Gm12238	sense_intronic	-1.16224	0.0101969
ENSMUSG00000085112	A530072M11Rik	processed_transcript	-1.20856	0.0102271
ENSMUSG00000046532	Ar	protein_coding	-1.24782	0.0102616
ENSMUSG00000077222	Gm22270	snoRNA	-1.16028	0.0102916
ENSMUSG00000096205	Gm22068	snRNA	-1.23064	0.0103033
ENSMUSG00000041670	Rims1	protein_coding	-1.00838	0.0103063
ENSMUSG00000033453	Adamts15	protein_coding	-1.42372	0.0103286
ENSMUSG00000064620	Gm22303	snoRNA	-1.36146	0.0104315
ENSMUSG00000062382	Ftl1-ps1	protein_coding	1.0186	0.010437
ENSMUSG00000040896	Kcnd3	protein_coding	-1.18867	0.0105163
ENSMUSG00000041293	Adgrf1	protein_coding	-1.48863	0.0105181
ENSMUSG00000094328	Tdpoz9	protein_coding	-2.09958	0.0105752
ENSMUSG00000076490	Trbc1	TR_C_gene	-1.26805	0.010597
ENSMUSG00000053038	Gm6180	processed_pseudogene	1.02172	0.0105991
ENSMUSG00000042638	Gucy2c	protein_coding	-1.27813	0.0106721
ENSMUSG00000092166	Gm7942	protein_coding	-1.25997	0.0108262
ENSMUSG00000030747	Dgat2	protein_coding	1.03644	0.0108326
ENSMUSG00000040452	Cdh12	protein_coding	-1.44265	0.0108331
ENSMUSG00000104301	Wdr49	protein_coding	-1.71367	0.0108365
ENSMUSG00000056643	Chst13	protein_coding	1.02725	0.0108903
ENSMUSG00000025892	Gria4	protein_coding	-1.45647	0.0109254
ENSMUSG00000027716	Trpc3	protein_coding	-1.5187	0.0109494
ENSMUSG00000098181	Rps12-ps24	processed_pseudogene	1.00168	0.0109631
ENSMUSG00000038112	AW551984	protein_coding	-1.32856	0.0110447
ENSMUSG00000103524	Gm37263	lincRNA	-1.28617	0.0110697
ENSMUSG00000082931	Gm13586	processed_pseudogene	1.72819	0.0111367
ENSMUSG00000020902	Ntn1	protein_coding	-1.43836	0.0111433
ENSMUSG00000027560	Dok5	protein_coding	-2.31282	0.0112241
ENSMUSG00000096214	Gm22634	snRNA	-1.24504	0.0112276
ENSMUSG00000073510	Gm7647	unprocessed_pseudogene	-1.90716	0.0112775
ENSMUSG00000032911	Cspg4	protein_coding	-1.43416	0.0113984
ENSMUSG00000103168	Gm30948	lincRNA	-1.47973	0.0114006
ENSMUSG00000104420	E230020A03Rik	TEC	-1.09306	0.0114494
ENSMUSG00000091712	Sec14l5	protein_coding	-1.71816	0.0114695
ENSMUSG00000096869	Gm6676	protein_coding	-1.44766	0.0114699
ENSMUSG00000100602	Gm19498	processed_pseudogene	1.33151	0.0115536
ENSMUSG00000024388	Myo7b	protein_coding	-1.27159	0.0116864
ENSMUSG00000079091	Gm3404	protein_coding	-1.62355	0.0117285
ENSMUSG00000043705	Capn13	protein_coding	-1.36394	0.0118741
ENSMUSG00000022383	Ppara	protein_coding	-1.7456	0.011906
ENSMUSG00000095718	Gm6502	protein_coding	-1.66037	0.0119176
ENSMUSG00000070371	Prss36	protein_coding	-1.05008	0.0119373
ENSMUSG00000060680	Gm8894	processed_pseudogene	1.08955	0.0119844
ENSMUSG00000086782	E130102H24Rik	lincRNA	-1.06542	0.0119887
ENSMUSG00000026586	Prrx1	protein_coding	-1.11813	0.0119937
ENSMUSG00000006642	Tcf23	protein_coding	-2.19152	0.0121425
ENSMUSG00000047905	Gm8566	processed_pseudogene	1.32053	0.0122676
ENSMUSG00000099804	Gm28497	lincRNA	-1.64607	0.012315
ENSMUSG00000035314	Gdpd5	protein_coding	-1.05414	0.0123206
ENSMUSG00000095969	Rnu1a1	snRNA	-1.25036	0.0123277
ENSMUSG00000081453	Gm6767	processed_pseudogene	1.18066	0.0123947
ENSMUSG00000027577	Chrna4	protein_coding	-1.80001	0.0124515
ENSMUSG00000094817	Cphx3	protein_coding	-1.46014	0.0125949
ENSMUSG00000090323	Gm5263	processed_pseudogene	1.23677	0.0126408
ENSMUSG00000068452	Duox2	protein_coding	-1.51066	0.012666
ENSMUSG00000070720	Tmem200b	protein_coding	1.64474	0.0127538
ENSMUSG00000095096	Vmn2r-ps17	unprocessed_pseudogene	-1.90051	0.0128292
ENSMUSG00000038048	Cntnap5c	protein_coding	-1.25831	0.0130645
ENSMUSG00000098188	Sowahc	protein_coding	1.06455	0.0130657
ENSMUSG00000078796	Zfp541	protein_coding	-1.30657	0.0130673
ENSMUSG00000095616	Gm26244	snRNA	-1.18072	0.0131076
ENSMUSG00000098842	Gm27907	miRNA	1.00301	0.0131665
ENSMUSG00000025754	Agbl1	protein_coding	-1.21641	0.0132376
ENSMUSG00000041878	8430432A02Rik	antisense	-1.31655	0.0132449
ENSMUSG00000037541	Shank2	protein_coding	-1.26277	0.013312
ENSMUSG00000101023	Gm21152	processed_pseudogene	-1.40563	0.0133607
ENSMUSG00000053461	Hhipl2	protein_coding	-1.65687	0.013385
ENSMUSG00000076757	Trgc4	TR_C_gene	-1.57308	0.0133909
ENSMUSG00000093815	Gm26444	snRNA	-1.18739	0.013472
ENSMUSG00000043986	Spata31d1d	protein_coding	-1.66573	0.0135647
ENSMUSG00000066363	Serpina3f	protein_coding	-1.00458	0.0135846
ENSMUSG00000102535	Ighv1-41	IG_V_pseudogene	-1.57509	0.013595
ENSMUSG00000090462	1700091H14Rik	transcribed_processed_pseudogene	-2.04212	0.013724
ENSMUSG00000054263	Lifr	protein_coding	-1.094	0.0137519
ENSMUSG00000098524	Gm19015	processed_pseudogene	-1.53985	0.0140832
ENSMUSG00000099902	Gm12115	processed_pseudogene	1.2383	0.0141213
ENSMUSG00000070803	Cited4	protein_coding	1.08351	0.0141346
ENSMUSG00000043668	Tox3	protein_coding	-1.25263	0.014268
ENSMUSG00000093686	Gm4705	processed_pseudogene	1.055	0.0142955
ENSMUSG00000079414	Gm11110	lincRNA	-1.11786	0.0143712
ENSMUSG00000067103	AY702103	lincRNA	-1.61689	0.0143819
ENSMUSG00000090467	Gm4613	processed_pseudogene	2.02363	0.0144504
ENSMUSG00000061298	Agbl4	protein_coding	-1.3946	0.0144799
ENSMUSG00000097079	Gm26604	antisense	-1.63959	0.0144837
ENSMUSG00000084333	Gm11599	processed_pseudogene	1.74729	0.0145174
ENSMUSG00000096527	Gm6370	protein_coding	-1.96928	0.0145464
ENSMUSG00000021678	F2rl1	protein_coding	-1.71178	0.0146944
ENSMUSG00000021822	Plau	protein_coding	1.03536	0.0147718
ENSMUSG00000046709	Mapk10	protein_coding	-1.1611	0.0147985
ENSMUSG00000050900	Gm7327	processed_pseudogene	1.84491	0.0148103
ENSMUSG00000020785	Camkk1	protein_coding	-1.0396	0.0149818
ENSMUSG00000047061	Gm9817	TEC	-1.87784	0.0149927
ENSMUSG00000014453	Blk	protein_coding	-1.50139	0.0153199
ENSMUSG00000097191	Mm2pr	lincRNA	-1.15292	0.0154938
ENSMUSG00000022528	Hes1	protein_coding	-1.70883	0.0154978
ENSMUSG00000104042	Gm37564	TEC	-1.39607	0.0155437
ENSMUSG00000022056	Adam7	protein_coding	-1.29016	0.0155488
ENSMUSG00000037994	Slc9b2	protein_coding	-1.49869	0.0155546
ENSMUSG00000045875	Adra1a	protein_coding	-1.26643	0.0155898
ENSMUSG00000084001	Gm15113	unprocessed_pseudogene	-1.7948	0.0156802
ENSMUSG00000062296	Trank1	protein_coding	-1.11098	0.0157848
ENSMUSG00000080777	Gm15365	processed_pseudogene	1.31906	0.0159625
ENSMUSG00000096995	2810029C07Rik	bidirectional_promoter_lncRNA	-1.29214	0.0160111
ENSMUSG00000085333	1700030A11Rik	antisense	-1.28024	0.0160224
ENSMUSG00000086822	5330413P13Rik	lincRNA	-1.52956	0.0160636
ENSMUSG00000053117	E330013P04Rik	lincRNA	-1.32751	0.0160939
ENSMUSG00000098397	Mir7669	miRNA	-1.1697	0.0161041
ENSMUSG00000083820	Ndufs6b	processed_pseudogene	1.74929	0.0162169
ENSMUSG00000065336	Snora34	snoRNA	-1.18046	0.0163352
ENSMUSG00000019893	Ros1	protein_coding	-1.15385	0.0163872
ENSMUSG00000021010	Npas3	protein_coding	-1.26227	0.0164187
ENSMUSG00000090698	Apold1	protein_coding	-1.38499	0.0165136
ENSMUSG00000094688	Mir467a-7	miRNA	-1.73564	0.0165796
ENSMUSG00000051590	Map3k19	protein_coding	-1.22351	0.016602
ENSMUSG00000019889	Ptprk	protein_coding	-1.48412	0.0166038
ENSMUSG00000076613	Ighg2b	IG_C_gene	2.50621	0.0166708
ENSMUSG00000101436	Gm5157	protein_coding	-1.69594	0.0167304
ENSMUSG00000041420	Meis3	protein_coding	-1.60758	0.0167715
ENSMUSG00000100005	B130024G19Rik	processed_transcript	-1.21922	0.0167883
ENSMUSG00000028341	Nr4a3	protein_coding	-1.35313	0.017023
ENSMUSG00000034324	Tmem132c	protein_coding	-1.13691	0.0170297
ENSMUSG00000054598	9130230L23Rik	protein_coding	-1.36774	0.0170636
ENSMUSG00000101847	Gm20749	processed_pseudogene	-1.49292	0.0170681
ENSMUSG00000033427	Upb1	protein_coding	-1.07916	0.0170991
ENSMUSG00000065518	Mir423	miRNA	-1.07464	0.0171585
ENSMUSG00000079293	Clec7a	polymorphic_pseudogene	1.07484	0.0171687
ENSMUSG00000102656	Ighv1-32	IG_V_pseudogene	-1.17891	0.0172835
ENSMUSG00000074139	1700057G04Rik	protein_coding	-1.68548	0.0172984
ENSMUSG00000087206	Gm16175	antisense	-1.27055	0.0173733
ENSMUSG00000095551	Gm7980	protein_coding	-1.97248	0.0174763
ENSMUSG00000085008	Dbhos	antisense	-1.50826	0.017486
ENSMUSG00000092148	Gm8005	protein_coding	-1.67306	0.0175548
ENSMUSG00000065304	Gm23245	snoRNA	-1.08444	0.017586
ENSMUSG00000070686	C87414	protein_coding	-1.16986	0.0175934
ENSMUSG00000029093	Sorcs2	protein_coding	-1.26978	0.0176011
ENSMUSG00000098897	Gm19013	processed_pseudogene	-1.41479	0.0176464
ENSMUSG00000040265	Dnm3	protein_coding	-1.07576	0.0176505
ENSMUSG00000073608	Gal3st2c	protein_coding	-1.17342	0.0177194
ENSMUSG00000096276	Gm2042	protein_coding	-1.98885	0.0177741
ENSMUSG00000062991	Nrg1	protein_coding	1.02397	0.01778
ENSMUSG00000060534	Dcc	protein_coding	-1.04391	0.0178039
ENSMUSG00000039239	Tgfb2	protein_coding	-1.22074	0.0178889
ENSMUSG00000040412	5330417C22Rik	protein_coding	-1.04781	0.0179339
ENSMUSG00000091058	Gm17538	processed_pseudogene	1.72113	0.018022
ENSMUSG00000048312	Gm4884	protein_coding	-1.17615	0.018087
ENSMUSG00000051985	Igfn1	protein_coding	-1.01857	0.0181125
ENSMUSG00000076680	Ighv6-6	IG_V_gene	-1.72437	0.0181211
ENSMUSG00000091476	Catspere2	protein_coding	-1.08081	0.0181464
ENSMUSG00000057716	Tmem178b	protein_coding	-1.40321	0.0181546
ENSMUSG00000070385	Ampd1	protein_coding	-1.23153	0.0182297
ENSMUSG00000055980	Irs1	protein_coding	-1.46646	0.0182465
ENSMUSG00000020639	Pfn4	protein_coding	-1.30962	0.018311
ENSMUSG00000050730	Arhgap42	protein_coding	-1.32951	0.0184796
ENSMUSG00000031853	Map3k21	protein_coding	-1.24151	0.018607
ENSMUSG00000003341	Atp8b3	protein_coding	-1.1539	0.018629
ENSMUSG00000039519	Cyp7b1	protein_coding	-1.09061	0.0187626
ENSMUSG00000052392	Acot4	protein_coding	-1.15427	0.0187984
ENSMUSG00000050840	Cdh20	protein_coding	-1.15549	0.0189779
ENSMUSG00000031549	Ido2	protein_coding	-1.24554	0.0191393
ENSMUSG00000084087	Gm13650	processed_pseudogene	-1.29557	0.0191769
ENSMUSG00000083809	Gm15110	unprocessed_pseudogene	-1.86946	0.019181
ENSMUSG00000098463	Cphx2	protein_coding	-1.32501	0.0192736
ENSMUSG00000079235	Ccdc13	protein_coding	-1.24948	0.0193083
ENSMUSG00000022225	Cma1	protein_coding	1.97456	0.0193227
ENSMUSG00000037139	Myom3	protein_coding	-1.10832	0.0193286
ENSMUSG00000094383	AC123873.1	protein_coding	-1.51421	0.0193297
ENSMUSG00000079564	Gm11149	antisense	1.01514	0.0193648
ENSMUSG00000053742	Gm5114	protein_coding	-1.23056	0.0194352
ENSMUSG00000095100	Gm22128	snoRNA	-1.97084	0.0195403
ENSMUSG00000008658	Rbfox1	protein_coding	-1.23488	0.0195673
ENSMUSG00000049580	Tsku	protein_coding	-1.64445	0.0196458
ENSMUSG00000025189	Cnnm1	protein_coding	-1.57386	0.0197414
ENSMUSG00000087644	Gm14703	antisense	-1.32952	0.019877
ENSMUSG00000083392	Gm6335	processed_pseudogene	1.10162	0.0199
ENSMUSG00000031841	Cdh13	protein_coding	-1.02169	0.0199521
ENSMUSG00000098430	Gm27494	misc_RNA	-1.40412	0.0199861
ENSMUSG00000053025	Sv2b	protein_coding	-1.47983	0.0199896
ENSMUSG00000051373	Plpp7	protein_coding	-1.12529	0.0200131
ENSMUSG00000103612	Gm37948	lincRNA	-1.25297	0.0201511
ENSMUSG00000101122	Gm17971	processed_pseudogene	-1.3798	0.0201627
ENSMUSG00000020154	Ptprb	protein_coding	-1.10332	0.0201832
ENSMUSG00000040987	Mill2	protein_coding	-1.06925	0.020189
ENSMUSG00000081147	Gm6024	processed_pseudogene	-1.91279	0.0202368
ENSMUSG00000037996	Slc24a2	protein_coding	-1.45123	0.0202823
ENSMUSG00000078238	Gm12854	processed_pseudogene	1.13257	0.020425
ENSMUSG00000033948	Zswim5	protein_coding	-1.00952	0.0204323
ENSMUSG00000035582	Gdpd4	protein_coding	-1.57946	0.0205256
ENSMUSG00000045629	Sh3tc2	protein_coding	-1.30647	0.0207517
ENSMUSG00000010476	Ebf3	protein_coding	-1.48795	0.0207954
ENSMUSG00000097429	Gm26520	lincRNA	-1.0048	0.020808
ENSMUSG00000031673	Cdh11	protein_coding	-1.09107	0.0208515
ENSMUSG00000040276	Pacsin1	protein_coding	-1.20015	0.0208587
ENSMUSG00000041771	Slc24a4	protein_coding	-1.52202	0.0209396
ENSMUSG00000065767	Gm23849	snRNA	-1.1515	0.0209703
ENSMUSG00000029074	Ttll10	protein_coding	-1.40873	0.021034
ENSMUSG00000095186	Gm10718	protein_coding	-1.09706	0.0210672
ENSMUSG00000021609	Slc6a3	protein_coding	-1.33385	0.0212432
ENSMUSG00000064542	Gm22980	snoRNA	-1.06873	0.021445
ENSMUSG00000029334	Prkg2	protein_coding	-1.64097	0.0216395
ENSMUSG00000093817	Gm2101	lincRNA	-1.31618	0.0216929
ENSMUSG00000094793	Mup12	protein_coding	-1.93941	0.0216966
ENSMUSG00000030345	Dyrk4	protein_coding	-1.49107	0.0217136
ENSMUSG00000098359	Mir7649	miRNA	1.40721	0.0217423
ENSMUSG00000020904	Cfap52	protein_coding	-1.23949	0.0217574
ENSMUSG00000094498	Gm10582	pseudogene	-1.74891	0.021809
ENSMUSG00000003053	Cyp2c29	protein_coding	-1.74754	0.0218404
ENSMUSG00000085977	Gm5970	processed_pseudogene	-1.89832	0.0219123
ENSMUSG00000000197	Nalcn	protein_coding	-1.11153	0.0219366
ENSMUSG00000055872	Gm9985	pseudogene	-1.15076	0.0219848
ENSMUSG00000024552	Slc14a2	protein_coding	-1.06095	0.0219874
ENSMUSG00000025557	Slc15a1	protein_coding	-1.29119	0.022012
ENSMUSG00000091897	Gm17019	protein_coding	-1.07591	0.0220234
ENSMUSG00000052133	Sema5b	protein_coding	-1.51147	0.0221836
ENSMUSG00000016763	Scube1	protein_coding	-1.3883	0.0222379
ENSMUSG00000025964	Adam23	protein_coding	-1.07711	0.0224115
ENSMUSG00000063919	Srrm4	protein_coding	-1.28679	0.0225675
ENSMUSG00000049491	Slc36a3	protein_coding	-1.35231	0.022588
ENSMUSG00000083468	Gm9431	processed_pseudogene	1.02686	0.0225968
ENSMUSG00000087163	Gm16230	antisense	-1.62936	0.0226853
ENSMUSG00000091223	Gm8775	processed_pseudogene	1.0872	0.0227108
ENSMUSG00000103290	Ighv1-23	IG_V_gene	-1.15402	0.0227861
ENSMUSG00000097603	A430010J10Rik	processed_transcript	-1.45543	0.022812
ENSMUSG00000029134	Plb1	protein_coding	-1.06234	0.0228457
ENSMUSG00000038115	Ano2	protein_coding	-1.21738	0.02301
ENSMUSG00000087593	Gm16174	antisense	-1.11236	0.023023
ENSMUSG00000033633	Clec18a	protein_coding	-1.19417	0.023169
ENSMUSG00000029675	Eln	protein_coding	-1.42816	0.0232103
ENSMUSG00000096664	Gm3409	protein_coding	-1.49239	0.023214
ENSMUSG00000040298	Btbd16	protein_coding	-1.14451	0.0233127
ENSMUSG00000065642	Snora69	snoRNA	-1.36102	0.0233485
ENSMUSG00000020734	Grin2c	protein_coding	-1.47267	0.0233545
ENSMUSG00000075588	Hoxb2	protein_coding	-1.16313	0.0233689
ENSMUSG00000003469	Phyhip	protein_coding	-1.48497	0.0234262
ENSMUSG00000097532	Gm4349	transcribed_unprocessed_pseudogene	1.10852	0.0234319
ENSMUSG00000100841	Gm21115	unprocessed_pseudogene	-1.6108	0.0234479
ENSMUSG00000035694	Caps2	protein_coding	-1.40002	0.0234748
ENSMUSG00000033389	Arhgap44	protein_coding	-1.03785	0.0234852
ENSMUSG00000099325	Gm19014	processed_pseudogene	-1.32249	0.023497
ENSMUSG00000020181	Nav3	protein_coding	-1.26206	0.0235529
ENSMUSG00000033740	St18	protein_coding	-1.28165	0.023575
ENSMUSG00000047129	1700113H08Rik	protein_coding	-1.84645	0.0236204
ENSMUSG00000069922	Ces3a	protein_coding	-1.54804	0.0236581
ENSMUSG00000073724	Pramel4	protein_coding	-1.04925	0.0236735
ENSMUSG00000052396	Mogat2	protein_coding	1.24822	0.0236894
ENSMUSG00000090737	Gm6788	processed_pseudogene	1.79354	0.0237538
ENSMUSG00000096948	Gm4221	antisense	-1.03551	0.0241526
ENSMUSG00000088696	Gm22333	snRNA	-2.01326	0.0243777
ENSMUSG00000068579	Rpl7a-ps3	processed_pseudogene	1.14581	0.024412
ENSMUSG00000097310	A930038B10Rik	lincRNA	-1.21425	0.0244645
ENSMUSG00000051515	Fam181b	protein_coding	-1.10259	0.0245164
ENSMUSG00000090643	Gm3453	protein_coding	-1.6818	0.0245541
ENSMUSG00000078721	Fam205a1	protein_coding	-1.07718	0.0247131
ENSMUSG00000091177	Gm15494	antisense	-1.51357	0.024755
ENSMUSG00000044703	Phf11a	protein_coding	-1.35413	0.024764
ENSMUSG00000033737	Fndc3c1	protein_coding	-1.70779	0.0248001
ENSMUSG00000042360	4930433N12Rik	processed_transcript	-1.60095	0.0248094
ENSMUSG00000021087	Rtn1	protein_coding	-1.62843	0.0248599
ENSMUSG00000087876	Gm26102	misc_RNA	-1.28352	0.0249329
ENSMUSG00000041014	Nrg3	protein_coding	-1.18209	0.024937
ENSMUSG00000081242	Gm15719	processed_pseudogene	1.72056	0.0249976
ENSMUSG00000068699	Flnc	protein_coding	-1.09324	0.0251188
ENSMUSG00000052373	Mpp3	protein_coding	-1.17786	0.0251263
ENSMUSG00000044681	Cnpy1	protein_coding	-1.10746	0.0251403
ENSMUSG00000094484	Gm21244	protein_coding	-2.0625	0.0253834
ENSMUSG00000030283	St8sia1	protein_coding	-1.01391	0.025467
ENSMUSG00000067698	Gm10220	protein_coding	-1.46259	0.025491
ENSMUSG00000082791	Gm4875	processed_pseudogene	1.60108	0.025571
ENSMUSG00000046961	Gpr156	protein_coding	-1.00564	0.0256529
ENSMUSG00000051065	Mb21d2	protein_coding	-1.35104	0.0256639
ENSMUSG00000037578	Pkd2l1	protein_coding	-1.06312	0.0257064
ENSMUSG00000090942	F830016B08Rik	protein_coding	-1.23547	0.0257823
ENSMUSG00000071280	Gm10322	antisense	1.08331	0.0257909
ENSMUSG00000056427	Slit3	protein_coding	-1.14888	0.0258613
ENSMUSG00000060843	Ctnna3	protein_coding	-1.01953	0.0258731
ENSMUSG00000025927	Tfap2b	protein_coding	-1.55335	0.0258871
ENSMUSG00000048031	Fcrl5	protein_coding	-1.44352	0.025969
ENSMUSG00000027355	Tmco5	protein_coding	-1.7973	0.0260675
ENSMUSG00000022053	Ebf2	protein_coding	-1.23478	0.0263771
ENSMUSG00000022619	Mapk8ip2	protein_coding	-1.23577	0.0264527
ENSMUSG00000090081	Gm16587	antisense	-1.07108	0.0264606
ENSMUSG00000069355	Gm5152	protein_coding	-1.14802	0.0264765
ENSMUSG00000103191	Gm37646	TEC	1.48592	0.0265056
ENSMUSG00000090610	Gm3571	processed_pseudogene	1.07126	0.0265075
ENSMUSG00000032925	Itgbl1	protein_coding	-1.72449	0.0265629
ENSMUSG00000085001	Rapgef4os2	antisense	-1.11268	0.0266278
ENSMUSG00000104512	Gm37165	antisense	-1.04065	0.0267567
ENSMUSG00000040998	Npnt	protein_coding	-1.23464	0.0267992
ENSMUSG00000020690	Efcab3	protein_coding	-1.40089	0.0268525
ENSMUSG00000087038	2900079G21Rik	lincRNA	-1.0476	0.0269307
ENSMUSG00000042751	Nmnat2	protein_coding	-1.272	0.0269613
ENSMUSG00000085498	Gm14023	processed_transcript	-1.43049	0.0271447
ENSMUSG00000026418	Tnni1	protein_coding	-1.28872	0.0275028
ENSMUSG00000031189	Aff2	protein_coding	1.00487	0.0275596
ENSMUSG00000067919	Rex2	protein_coding	-1.07243	0.0275923
ENSMUSG00000079386	Gm3173	protein_coding	-1.66531	0.0276539
ENSMUSG00000096569	Amy2a2	protein_coding	-1.22039	0.0276543
ENSMUSG00000072962	Gm16401	antisense	1.90404	0.0277111
ENSMUSG00000028782	Adgrb2	protein_coding	-1.16191	0.0280421
ENSMUSG00000096366	Gm13240	processed_pseudogene	-1.3638	0.0281383
ENSMUSG00000087380	2210408F21Rik	processed_transcript	-1.01401	0.0281925
ENSMUSG00000094417	Gm13243	processed_pseudogene	-1.30973	0.0282463
ENSMUSG00000065211	Gm26265	snoRNA	1.32771	0.028441
ENSMUSG00000038738	Shank1	protein_coding	-1.24171	0.0285482
ENSMUSG00000017868	Sgk2	protein_coding	-1.44478	0.0289337
ENSMUSG00000050982	Apol10a	protein_coding	-1.13873	0.0290385
ENSMUSG00000065465	Mir33	miRNA	-1.21116	0.0290684
ENSMUSG00000030523	Trpm1	protein_coding	-1.02601	0.0290753
ENSMUSG00000050623	Catsperz	protein_coding	-1.4594	0.029275
ENSMUSG00000032735	Ablim3	protein_coding	-1.22073	0.0293025
ENSMUSG00000013921	Clip3	protein_coding	-1.15845	0.0293295
ENSMUSG00000067161	Gm5560	processed_pseudogene	1.01284	0.029455
ENSMUSG00000086587	Gm11837	antisense	-1.65599	0.0296434
ENSMUSG00000096736	Gm17535	protein_coding	1.18738	0.0296504
ENSMUSG00000028373	Astn2	protein_coding	-1.04441	0.0299309
ENSMUSG00000030325	Klrb1c	protein_coding	-1.23831	0.0301474
ENSMUSG00000099009	Rdh16f1	protein_coding	-1.19198	0.0301488
ENSMUSG00000097727	F630040K05Rik	lincRNA	-1.18227	0.030191
ENSMUSG00000065502	Mir202	miRNA	-1.4504	0.0303798
ENSMUSG00000026207	Speg	protein_coding	-1.0353	0.0304309
ENSMUSG00000094652	Ighv1-42	IG_V_gene	-1.37527	0.0304389
ENSMUSG00000034520	Gjc1	protein_coding	-1.28379	0.0304656
ENSMUSG00000039601	Rcan2	protein_coding	-1.46785	0.0304694
ENSMUSG00000096974	Gm26881	antisense	-1.24353	0.0306244
ENSMUSG00000076498	Trbc2	TR_C_gene	-1.5681	0.0306326
ENSMUSG00000086074	Gm13274	antisense	1.417	0.030682
ENSMUSG00000027485	Bpifb1	protein_coding	-1.44528	0.0308709
ENSMUSG00000061451	Tmem151a	protein_coding	-1.11837	0.0309127
ENSMUSG00000022894	Adamts5	protein_coding	-1.01403	0.0309164
ENSMUSG00000061013	Mkx	protein_coding	-1.12121	0.0311347
ENSMUSG00000060180	Myh13	protein_coding	-1.07731	0.0315417
ENSMUSG00000079259	Trim71	protein_coding	-1.40498	0.0316839
ENSMUSG00000022580	Rhpn1	protein_coding	-1.6204	0.0317182
ENSMUSG00000087326	Gm12503	processed_transcript	-1.08416	0.0317726
ENSMUSG00000095015	Gm16434	protein_coding	-1.21271	0.0321059
ENSMUSG00000097156	Gm3764	lincRNA	-1.35304	0.032127
ENSMUSG00000014329	Bicc1	protein_coding	-1.20144	0.0321896
ENSMUSG00000078157	Fem1al	protein_coding	-1.01922	0.0321984
ENSMUSG00000030492	Slc7a9	protein_coding	-1.83685	0.0325264
ENSMUSG00000031936	Hephl1	protein_coding	-1.20267	0.0325368
ENSMUSG00000040125	Gpr26	protein_coding	-1.14421	0.0326353
ENSMUSG00000039155	Cdh26	protein_coding	-1.39075	0.0327572
ENSMUSG00000086943	4732414G09Rik	lincRNA	-1.27382	0.0328723
ENSMUSG00000049100	Pcdh10	protein_coding	-1.12118	0.0329808
ENSMUSG00000084113	Gm14277	processed_pseudogene	1.12064	0.0330297
ENSMUSG00000020905	Usp43	protein_coding	-1.25511	0.0331211
ENSMUSG00000095143	Hsd3b4	protein_coding	-1.38338	0.0332389
ENSMUSG00000041358	Nutm1	protein_coding	-1.22603	0.0333523
ENSMUSG00000031298	Adgrg2	protein_coding	-1.22307	0.0334525
ENSMUSG00000021464	Ror2	protein_coding	-1.62113	0.0335691
ENSMUSG00000038805	Six3	protein_coding	-1.70065	0.0340361
ENSMUSG00000094421	Gm20778	unprocessed_pseudogene	-1.05004	0.0341764
ENSMUSG00000022901	Cd86	protein_coding	-1.12453	0.0341877
ENSMUSG00000041991	Hrnr	protein_coding	-1.2062	0.0342541
ENSMUSG00000021798	Ldb3	protein_coding	-1.02322	0.0343049
ENSMUSG00000086298	Gm11716	antisense	-1.11708	0.0345337
ENSMUSG00000048782	Insc	protein_coding	-1.45738	0.0347305
ENSMUSG00000089405	Gm24876	rRNA	-1.47939	0.0348235
ENSMUSG00000027831	Veph1	protein_coding	-1.30194	0.0348724
ENSMUSG00000103625	Gm37357	TEC	1.07053	0.0349825
ENSMUSG00000082662	Gm15516	processed_pseudogene	1.43607	0.0350235
ENSMUSG00000055407	Map6	protein_coding	-1.19998	0.0350369
ENSMUSG00000081021	Gm11964	processed_pseudogene	1.46981	0.0351785
ENSMUSG00000027547	Sall4	protein_coding	-1.32685	0.0351805
ENSMUSG00000031385	Plxnb3	protein_coding	-1.32725	0.0352707
ENSMUSG00000085505	Gm12868	antisense	-1.00971	0.0352947
ENSMUSG00000065451	Mir101a	miRNA	-1.66544	0.0353865
ENSMUSG00000083043	Gm13433	processed_pseudogene	1.31105	0.0353999
ENSMUSG00000095042	Gm12537	processed_pseudogene	1.1875	0.0355418
ENSMUSG00000061928	Dsg1b	protein_coding	-1.01108	0.0355929
ENSMUSG00000037736	Limch1	protein_coding	-1.05302	0.0356799
ENSMUSG00000030838	Ush1c	protein_coding	-1.38258	0.0361852
ENSMUSG00000101639	Gm8597	transcribed_unprocessed_pseudogene	-1.12682	0.0361994
ENSMUSG00000101932	Gm10074	processed_pseudogene	-1.43032	0.0362756
ENSMUSG00000030724	Cd19	protein_coding	-1.14431	0.0362765
ENSMUSG00000035916	Ptprq	protein_coding	-1.06573	0.0363786
ENSMUSG00000082543	Gm14336	processed_pseudogene	-1.13628	0.0364091
ENSMUSG00000104354	Gm37126	antisense	-1.30908	0.0364426
ENSMUSG00000034239	Gm884	protein_coding	-1.27236	0.0367717
ENSMUSG00000100200	H2al1m	protein_coding	-1.07256	0.0368245
ENSMUSG00000095190	Gm10668	protein_coding	-1.23779	0.0368654
ENSMUSG00000055540	Epha6	protein_coding	-1.245	0.0371101
ENSMUSG00000029816	Gpnmb	protein_coding	-1.10703	0.0371238
ENSMUSG00000095935	Gm11238	protein_coding	-1.30021	0.0373792
ENSMUSG00000028600	Podn	protein_coding	-1.27172	0.0374321
ENSMUSG00000028841	Cnksr1	protein_coding	-1.37817	0.0374984
ENSMUSG00000085041	BB031773	antisense	1.04407	0.0375213
ENSMUSG00000090007	Rpl30-ps2	processed_pseudogene	-1.03574	0.0375688
ENSMUSG00000027412	Lpin3	protein_coding	-1.09517	0.037691
ENSMUSG00000033316	Galnt9	protein_coding	-1.19188	0.0377931
ENSMUSG00000071042	Rasgrp3	protein_coding	-1.07817	0.0378041
ENSMUSG00000044296	Zfp879	protein_coding	-1.18989	0.037873
ENSMUSG00000087317	4930466I24Rik	antisense	-1.19696	0.0380289
ENSMUSG00000056162	Cndp1	protein_coding	-1.2597	0.0380651
ENSMUSG00000038057	Dbil5	protein_coding	-1.41636	0.0380888
ENSMUSG00000055561	Spink5	protein_coding	-1.28169	0.038174
ENSMUSG00000094651	Gal3st2	protein_coding	-1.16017	0.0382617
ENSMUSG00000026413	Pkp1	protein_coding	-1.22733	0.038364
ENSMUSG00000095829	Speer1	protein_coding	-1.78706	0.0385444
ENSMUSG00000050967	Creg2	protein_coding	-1.28242	0.0386067
ENSMUSG00000031274	Col4a5	protein_coding	-1.41179	0.0387706
ENSMUSG00000006930	Hap1	protein_coding	-1.28449	0.0387902
ENSMUSG00000031224	Magee2	protein_coding	-1.12091	0.0388287
ENSMUSG00000085400	Pard3bos3	antisense	-1.13106	0.0389254
ENSMUSG00000034151	Zbbx	protein_coding	-1.16665	0.0389772
ENSMUSG00000102281	Ighv1-30	IG_V_pseudogene	-1.492	0.0392394
ENSMUSG00000015001	Oc90	protein_coding	-1.17172	0.0393805
ENSMUSG00000048899	Rimkla	protein_coding	-1.33391	0.0396601
ENSMUSG00000008999	Bmp7	protein_coding	-1.17815	0.0396944
ENSMUSG00000025196	Cpn1	protein_coding	-1.32569	0.0398041
ENSMUSG00000029231	Pdgfra	protein_coding	-1.06019	0.0400954
ENSMUSG00000081128	Gm13328	processed_pseudogene	1.16087	0.0402601
ENSMUSG00000079465	Col4a3	protein_coding	-1.08431	0.040286
ENSMUSG00000045648	Vwc2l	protein_coding	-1.19655	0.0405421
ENSMUSG00000087993	Mir1982	miRNA	-1.14541	0.0405718
ENSMUSG00000031665	Sall1	protein_coding	-1.14092	0.0406338
ENSMUSG00000098489	Mir7678	miRNA	1.14182	0.0407601
ENSMUSG00000102817	Gm6185	transcribed_unprocessed_pseudogene	-1.14767	0.041011
ENSMUSG00000003273	Car11	protein_coding	-1.32882	0.0411007
ENSMUSG00000027985	Lef1	protein_coding	-1.09681	0.0411731
ENSMUSG00000043301	Kcnj6	protein_coding	-1.14997	0.0411878
ENSMUSG00000013584	Aldh1a2	protein_coding	-1.14606	0.0412304
ENSMUSG00000101798	Gm28995	unprocessed_pseudogene	-1.29369	0.0412851
ENSMUSG00000054310	Obox1	protein_coding	-1.41847	0.0413858
ENSMUSG00000022987	Zfp641	protein_coding	-1.05724	0.0414562
ENSMUSG00000075045	Gm4981	protein_coding	-1.43226	0.0414604
ENSMUSG00000095680	Gm12627	unprocessed_pseudogene	-1.67488	0.0414605
ENSMUSG00000048992	Prss32	protein_coding	-1.26875	0.0414833
ENSMUSG00000096206	Gm22317	snRNA	-1.01004	0.0417251
ENSMUSG00000055320	Tead1	protein_coding	-1.03524	0.0421855
ENSMUSG00000081113	Gm7308	processed_pseudogene	1.03955	0.0421906
ENSMUSG00000040187	Arntl2	protein_coding	-1.42478	0.0422274
ENSMUSG00000037887	Dusp8	protein_coding	-1.18132	0.0422437
ENSMUSG00000096785	n-R5s130	rRNA	-1.80126	0.0422868
ENSMUSG00000000794	Kcnn3	protein_coding	-1.31977	0.0423874
ENSMUSG00000028776	Tinagl1	protein_coding	-1.03559	0.0424716
ENSMUSG00000029769	Ccdc136	protein_coding	-1.04159	0.042561
ENSMUSG00000079679	Vwde	protein_coding	-1.18343	0.042652
ENSMUSG00000034098	Fstl5	protein_coding	-1.02761	0.0427935
ENSMUSG00000030834	Abcc6	protein_coding	-1.08883	0.0428252
ENSMUSG00000100425	Gm29131	lincRNA	-1.47658	0.043078
ENSMUSG00000087203	Gm13986	processed_transcript	-1.11051	0.0431583
ENSMUSG00000076749	Trgc1	TR_C_gene	-1.32367	0.0431964
ENSMUSG00000091140	Gm17124	protein_coding	-1.55588	0.0432967
ENSMUSG00000028834	Trim63	protein_coding	-1.38354	0.0433665
ENSMUSG00000036251	Trpm8	protein_coding	-1.06686	0.0435684
ENSMUSG00000006958	Chrd	protein_coding	-1.00092	0.043663
ENSMUSG00000072822	BC061212	protein_coding	-1.00325	0.0438421
ENSMUSG00000103590	Gm37353	TEC	-1.1924	0.0438812
ENSMUSG00000054477	Kcnn2	protein_coding	-1.15919	0.0439441
ENSMUSG00000036972	Zic4	protein_coding	-1.21713	0.0439859
ENSMUSG00000022212	Cpne6	protein_coding	-1.30542	0.0440191
ENSMUSG00000097652	Mhrt	antisense	-1.50776	0.0440901
ENSMUSG00000097268	Gm26805	antisense	-1.00958	0.0441033
ENSMUSG00000087513	Gm13236	lincRNA	-1.02071	0.0442004
ENSMUSG00000086052	Gm11802	antisense	-1.23537	0.0444578
ENSMUSG00000034145	Tmem63c	protein_coding	-1.18034	0.0446096
ENSMUSG00000059049	Frem1	protein_coding	-1.06343	0.0446197
ENSMUSG00000040812	Agbl2	protein_coding	-1.00827	0.044621
ENSMUSG00000094258	Gm8159	protein_coding	-1.29515	0.0448341
ENSMUSG00000017009	Sdc4	protein_coding	-1.05818	0.0448581
ENSMUSG00000096911	Gm2165	lincRNA	-1.20005	0.0449168
ENSMUSG00000078783	Gm9733	protein_coding	1.30299	0.0451153
ENSMUSG00000049265	Kcnk3	protein_coding	-1.41807	0.0455338
ENSMUSG00000078234	Klhdc7a	protein_coding	-1.53486	0.0455979
ENSMUSG00000094413	Trav15n-1	TR_V_gene	-2.19386	0.0456839
ENSMUSG00000021367	Edn1	protein_coding	-1.20091	0.0456926
ENSMUSG00000097055	Gm4419	antisense	-1.1001	0.0457115
ENSMUSG00000049723	Mmp12	protein_coding	-1.07733	0.0458167
ENSMUSG00000048029	Eno4	protein_coding	-1.1483	0.04591
ENSMUSG00000045019	Acer1	protein_coding	-1.19345	0.046035
ENSMUSG00000091697	Eif3s6-ps2	processed_pseudogene	1.32375	0.0462168
ENSMUSG00000094241	Ighv1-24	IG_V_gene	-1.42895	0.0463946
ENSMUSG00000095363	Gm4567	protein_coding	-1.30532	0.0464465
ENSMUSG00000039099	Wdr93	protein_coding	-1.09243	0.0464955
ENSMUSG00000104066	Gm37955	TEC	-1.2405	0.0465367
ENSMUSG00000003505	Psg18	protein_coding	-1.43431	0.0466114
ENSMUSG00000026343	Gpr39	protein_coding	-1.54298	0.0466982
ENSMUSG00000041505	Gm3402	protein_coding	-1.83365	0.0469163
ENSMUSG00000040728	Esrp1	protein_coding	-1.15912	0.0470528
ENSMUSG00000095975	Cphx1	protein_coding	-1.12558	0.0471739
ENSMUSG00000032268	Tmprss5	protein_coding	-1.46093	0.0471808
ENSMUSG00000041698	Slco1a1	protein_coding	-1.28523	0.0472225
ENSMUSG00000020673	Tpo	protein_coding	-1.16088	0.04737
ENSMUSG00000039742	Fam71f1	protein_coding	-1.02274	0.0476207
ENSMUSG00000007097	Atp1a2	protein_coding	-1.06046	0.0476304
ENSMUSG00000079407	1700110I01Rik	lincRNA	-1.54224	0.047757
ENSMUSG00000050751	Pgbd5	protein_coding	-1.45163	0.0481688
ENSMUSG00000087158	Gm14093	sense_intronic	-1.07074	0.0482405
ENSMUSG00000020099	Unc5b	protein_coding	-1.20532	0.0483061
ENSMUSG00000084345	Rpl17-ps4	processed_pseudogene	-1.02101	0.048324
ENSMUSG00000039838	Slc45a1	protein_coding	-1.3929	0.0484893
ENSMUSG00000060586	H2-Eb1	protein_coding	-1.00814	0.0487398
ENSMUSG00000100627	A830008E24Rik	lincRNA	-1.146	0.0487928
ENSMUSG00000028626	Col9a2	protein_coding	-1.0434	0.0488852
ENSMUSG00000068893	Sprr2a2	protein_coding	-1.0581	0.0492865
ENSMUSG00000091325	Gm3760	unprocessed_pseudogene	-1.15306	0.0493378
ENSMUSG00000078954	Arhgap8	protein_coding	-1.52203	0.0495222
ENSMUSG00000073809	Gm10583	pseudogene	-1.23298	0.0496177
ENSMUSG00000029651	Mtus2	protein_coding	-1.09041	0.0498793
ENSMUSG00000018486	Wnt9b	protein_coding	-1.28431	0.0499507
ENSMUSG00000100960	Gm21156	processed_pseudogene	-1.31756	0.049968
