# Supplementary material for: Trained immunity induced by high‐salt diet impedes stroke recovery
Source: EMBO Rep. 2023 Nov 15;24(12):e57164. doi: 10.15252/embr.202357164 (PMC10702837; doi:10.15252/embr.202357164)
Supplement: Supplementary file 6 — Source Data for Expanded View and Appendix [file EMBR-24-e57164-s004.zip]

Archive with 82 entries (60 files):
- Source Data for Expanded View and Appendix/
- Source Data for Expanded View and Appendix/Figure EV1/
- Source Data for Expanded View and Appendix/Figure EV2/
- Source Data for Expanded View and Appendix/Figure EV3/
- Source Data for Expanded View and Appendix/Figure EV4/
- Source Data for Expanded View and Appendix/Figure EV5/
- Source Data for Expanded View and Appendix/Appendix S3/
- Source Data for Expanded View and Appendix/Figure EV1/HSD physiological index quantification.xlsx
- __MACOSX/Source Data for Expanded View and Appendix/Figure EV1/._HSD physiological index quantification.xlsx
- Source Data for Expanded View and Appendix/Figure EV1/._HSD physiological index quantification.xlsx
- Source Data for Expanded View and Appendix/Figure EV2/EV2B/
- Source Data for Expanded View and Appendix/Figure EV2/EV2C/
- Source Data for Expanded View and Appendix/Figure EV3/Seahorse (ECAR) quantification.xlsx
- __MACOSX/Source Data for Expanded View and Appendix/Figure EV3/._Seahorse (ECAR) quantification.xlsx
- Source Data for Expanded View and Appendix/Figure EV3/._Seahorse (ECAR) quantification.xlsx
- Source Data for Expanded View and Appendix/Figure EV3/Seahorse (OCR) quantification.xlsx
- __MACOSX/Source Data for Expanded View and Appendix/Figure EV3/._Seahorse (OCR) quantification.xlsx
- Source Data for Expanded View and Appendix/Figure EV3/._Seahorse (OCR) quantification.xlsx
- Source Data for Expanded View and Appendix/Figure EV4/EV4D/
- Source Data for Expanded View and Appendix/Figure EV4/EV4C/
- Source Data for Expanded View and Appendix/Figure EV4/EV4E/
- Source Data for Expanded View and Appendix/Figure EV4/EV4H/
- Source Data for Expanded View and Appendix/Figure EV4/EV4B/
- Source Data for Expanded View and Appendix/Figure EV4/EV4F/
- Source Data for Expanded View and Appendix/Figure EV4/EV4I/
- Source Data for Expanded View and Appendix/Figure EV4/EV4J/
- Source Data for Expanded View and Appendix/Figure EV4/EV4K/
- Source Data for Expanded View and Appendix/Figure EV5/EV5A/
- Source Data for Expanded View and Appendix/Figure EV5/EV5C/
- Source Data for Expanded View and Appendix/Figure EV5/EV5D/
- Source Data for Expanded View and Appendix/Appendix S3/S3A/
- Source Data for Expanded View and Appendix/Figure EV2/EV2B/Flow quantification.xlsx
- __MACOSX/Source Data for Expanded View and Appendix/Figure EV2/EV2B/._Flow quantification.xlsx
- Source Data for Expanded View and Appendix/Figure EV2/EV2B/._Flow quantification.xlsx
- Source Data for Expanded View and Appendix/Figure EV2/EV2C/RBC phagocytosis quantification.xlsx
- __MACOSX/Source Data for Expanded View and Appendix/Figure EV2/EV2C/._RBC phagocytosis quantification.xlsx
- Source Data for Expanded View and Appendix/Figure EV2/EV2C/._RBC phagocytosis quantification.xlsx
- Source Data for Expanded View and Appendix/Figure EV4/EV4D/Flow quantification.xlsx
- __MACOSX/Source Data for Expanded View and Appendix/Figure EV4/EV4D/._Flow quantification.xlsx
- Source Data for Expanded View and Appendix/Figure EV4/EV4D/._Flow quantification.xlsx
- Source Data for Expanded View and Appendix/Figure EV4/EV4C/Flow quantification.xlsx
- __MACOSX/Source Data for Expanded View and Appendix/Figure EV4/EV4C/._Flow quantification.xlsx
- Source Data for Expanded View and Appendix/Figure EV4/EV4C/._Flow quantification.xlsx
- Source Data for Expanded View and Appendix/Figure EV4/EV4E/Survival rate quantificaion.xlsx
- __MACOSX/Source Data for Expanded View and Appendix/Figure EV4/EV4E/._Survival rate quantificaion.xlsx
- Source Data for Expanded View and Appendix/Figure EV4/EV4E/._Survival rate quantificaion.xlsx
- Source Data for Expanded View and Appendix/Figure EV4/EV4H/Behavior quantification.xlsx
- __MACOSX/Source Data for Expanded View and Appendix/Figure EV4/EV4H/._Behavior quantification.xlsx
- Source Data for Expanded View and Appendix/Figure EV4/EV4H/._Behavior quantification.xlsx
- Source Data for Expanded View and Appendix/Figure EV4/EV4B/Behavior quantification.xlsx
- __MACOSX/Source Data for Expanded View and Appendix/Figure EV4/EV4B/._Behavior quantification.xlsx
- Source Data for Expanded View and Appendix/Figure EV4/EV4B/._Behavior quantification.xlsx
- Source Data for Expanded View and Appendix/Figure EV4/EV4F/Behavior quantification.xlsx
- __MACOSX/Source Data for Expanded View and Appendix/Figure EV4/EV4F/._Behavior quantification.xlsx
- Source Data for Expanded View and Appendix/Figure EV4/EV4F/._Behavior quantification.xlsx
- Source Data for Expanded View and Appendix/Figure EV4/EV4I/Ly76 quantification.xlsx
- __MACOSX/Source Data for Expanded View and Appendix/Figure EV4/EV4I/._Ly76 quantification.xlsx
- Source Data for Expanded View and Appendix/Figure EV4/EV4I/._Ly76 quantification.xlsx
- Source Data for Expanded View and Appendix/Figure EV4/EV4J/NeuN quantification.xlsx
- __MACOSX/Source Data for Expanded View and Appendix/Figure EV4/EV4J/._NeuN quantification.xlsx
- Source Data for Expanded View and Appendix/Figure EV4/EV4J/._NeuN quantification.xlsx
- Source Data for Expanded View and Appendix/Figure EV4/EV4J/GFAP quantification.xlsx
- __MACOSX/Source Data for Expanded View and Appendix/Figure EV4/EV4J/._GFAP quantification.xlsx
- Source Data for Expanded View and Appendix/Figure EV4/EV4J/._GFAP quantification.xlsx
- Source Data for Expanded View and Appendix/Figure EV4/EV4K/CD206 quantification.xlsx
- __MACOSX/Source Data for Expanded View and Appendix/Figure EV4/EV4K/._CD206 quantification.xlsx
- Source Data for Expanded View and Appendix/Figure EV4/EV4K/._CD206 quantification.xlsx
- Source Data for Expanded View and Appendix/Figure EV4/EV4K/MAC2 quantification.xlsx
- __MACOSX/Source Data for Expanded View and Appendix/Figure EV4/EV4K/._MAC2 quantification.xlsx
- Source Data for Expanded View and Appendix/Figure EV4/EV4K/._MAC2 quantification.xlsx
- Source Data for Expanded View and Appendix/Figure EV5/EV5A/Flow quantification.xlsx
- __MACOSX/Source Data for Expanded View and Appendix/Figure EV5/EV5A/._Flow quantification.xlsx
- Source Data for Expanded View and Appendix/Figure EV5/EV5A/._Flow quantification.xlsx
- Source Data for Expanded View and Appendix/Figure EV5/EV5C/Hematoma volume quantification.xlsx
- __MACOSX/Source Data for Expanded View and Appendix/Figure EV5/EV5C/._Hematoma volume quantification.xlsx
- Source Data for Expanded View and Appendix/Figure EV5/EV5C/._Hematoma volume quantification.xlsx
- Source Data for Expanded View and Appendix/Figure EV5/EV5D/Flow quantification.xlsx
- __MACOSX/Source Data for Expanded View and Appendix/Figure EV5/EV5D/._Flow quantification.xlsx
- Source Data for Expanded View and Appendix/Figure EV5/EV5D/._Flow quantification.xlsx
- Source Data for Expanded View and Appendix/Appendix S3/S3A/qPCR quantification.xlsx
- __MACOSX/Source Data for Expanded View and Appendix/Appendix S3/S3A/._qPCR quantification.xlsx
- Source Data for Expanded View and Appendix/Appendix S3/S3A/._qPCR quantification.xlsx
