# Supplementary material for: Trained immunity induced by high‐salt diet impedes stroke recovery
Source: EMBO Rep. 2023 Nov 15;24(12):e57164. doi: 10.15252/embr.202357164 (PMC10702837; doi:10.15252/embr.202357164)
Supplement: Supplementary file 6 — Source Data for Expanded View and Appendix [file EMBR-24-e57164-s004.zip › Source Data for Expanded View and Appendix/Figure EV1/HSD physiological index quantification.xlsx]

## Sheet: 工作表1
HSD physiological index
Body weight
	cage number	mouse number	week 1	week 2	week 3	week 4	week 5	week 6	week 7	week 8
ND-4W-1	BN017	BN017-1	21.5	22.5	22.5	22.5
		BN017-2	20.5	20.5	21.5	22
		BN017-3	18.5	20.5	21	22.5
		BN017-4	23	24	25	26.5
ND-4W-2	BN024	BN024-1	23	23.5	25	25.5
		BN024-2	24	24	25	25.5
		BN024-3	24.5	25.5	27	27
		BN024-4	24	25	27	28.5
HSD-I-ND-4W	BI002	BI002-1	24.4933	23.9844	23.7881	23.7881
		BI002-2	24.7	24.62	24.8333	24.8333
		BI002-3	22.6867	23.0089	23.5163	22.7588
HSD-I-ND-8W	BI004	BI004-5	24.2133	24.3111	24.4704	25.1701	25.4	26.0133	26.5644	24.14
		BI004-6	23.9067	24.5956	25.1652	25.7751	27.04	26.9667	27.1622	26
		BI004-7	22.5533	23.1711	23.8104	24.7701	26.62	25.9333	25.6711	22.6
HSDII-ND-8W-1	BI007	BI007-1	22.06	23.94	24.34	26.26	24.58	26.78	27.76	27.46
		BI007-2	20.92	22.22	22.16	23.66	25.62	25.48	25.9	25.78
HSDII-ND-8W-2	BI008	BI008-3	22.24	21.84	23.04	23.4	23.72	25.02	25.9	24.95
		BI008-4	22.56	22.12	23.02	24	24.18	24.58	24.86	24.81
ND-8W-1	BN013	BN013-1	25	24.7	25.5	25.5	26.5	27.5	29	29
		BN013-2	21	21.7	23	24.5	25.5	26	28	28.4
		BN013-3	24	23.2	23.5	23.5	24	24.5	26	26.4
		BN013-4	26.5	26.3	27	28.5	29.5	29.5	31.5	32.8
ND-8W-2	BN015	BN015-1	22.5	22.1	22.5	23	24	23.6	26.5	26.9
		BN015-2	19.5	19.5	20	21	23	22.7	24	24.8
		BN015-3	19.5	21.2	21.5	22	22.5	23.2	25.5	25
		BN015-4	20	21.4	22.5	24	25	25.1	26.5	27.2
HSD-I-ND-12W	BI006	BI006-4	25.7067	25.8956	26.1185	26.4595	27.62	28.0133	28.5444	28.96
		BI006-8	22.4267	23.3489	23.9763	24.6121	25.82	26.22	26.5067	27.3
		BI006-9	24.0133	23.3111	24.0504	25.2968	27.1	26.5467	26.1756	26.06
HSDII-ND-12W-1	BI011	BI011-1	22.16	25.08	26.88	27.58	28.52	29.48	29.7	30.3
		BI011-2	24.58	22.26	23.72	24.32	25.02	25.92	26.96	27.88
HSDII-ND-12W-2	BI012	BI012-3	23.12	21.86	23.4	24.26	24.84	25.16	25.66	26.66
		BI012-4	22.56	21.54	23.44	23.94	25.16	24.62	26.44	26.54
HSD-I-8%-4W	BI001	BI001-9	23.8667	22.9622	23.2141	21.8514
		BI001-10	24.7333	23.7111	23.997	20.9723
		BI001-11	24.1933	23.3178	23.4193	20.6264
HSD-8%-4W-1	BN018	BN018-1	20	20	20	21
		BN018-2	20	18	19	18.6
		BN018-3	23	20.5	20.5	20.9
		BN018-4	20.5	19	20	20
HSD-8%-4W-2	BN025	BN025-1	22.5	21.4	23	22.6
		BN025-2	25.5	24.4	24	24.6
		BN025-3	23	22.4	23	22.8
		BN025-4	25	23.6	24.5	24.2
HSD-I-8%-8W	BI003	BI003-5	21.44	20.9	21.1667	21.4289	22.22	22.28	22.6867	19.7
		BI003-6	23.5667	23.2156	23.4585	23.6795	24.38	24.22	24.52	21.7
		BI003-7	22.1867	21.3489	21.8763	22.0388	22.4	22.98	22.82	20.86
		BI003-8	23.0933	22.8378	23.3059	23.5486	24.22	24.6	24.4733	23.16
HSDII-8%-8W-1	BI009	BI009-1	22.06	21.58	21.74	22.4	22.36	22.32	22.98	22.68
		BI009-2	22.24	22	22.42	22.64	22.86	22.9	23.44	22.94
HSDII-8%-8W-2	BI010	BI010-3	20.74	19.52	19.8	20.34	21.52	21	22.06	21.8
		BI010-4	22.64	20.94	20.42	20.92	21.66	21.6	22.12	21.79
HSD-8%-8W-1	BN014	BN014-1	26	21	22.9	22.7	21.5	22	18.7
		BN014-2	22.5	21	21	21.4	22	22.5	22.5	23
		BN014-3	22.5	23	23.7	24.4	24.5	25	24.5	25
		BN014-4	25	21	21.5	21.7	22.5	22.5	22	22.5
HSD-8%-8W-2	BN016	BN016-1	19.5	17.5	19	21	22	22.5	24.5	24
		BN016-2	20.8	19.5	20.5	21	21.5	22.5	23	22.5
		BN016-3	18.5	17.5	19	20	20.5	21.5	23	22.5
		BN016-4	20.5	20	21	22	22.5	22.5	23.5	23
HSD-I-8%-12W	BI005	BI005-1	22.62	23.1867	24.2022	25.2141	25.22	25.3133	25.7411	25.9
		BI005-2	23.8133	24.0378	24.7926	25.3509	25.12	24.7867	24.9622	25.52
		BI005-3	22.54	22.3067	23.0356	23.6585	23.42	24.5333	26.1778	26.76
		BI005-4	22.2067	22.1422	22.6407	23.6069	23.62	23.8467	24.1889	24.2
HSDII-8%-12W-1	BI013	BI013-1	21.34	19.9	21.36	21.46	22.78	22.72	23.52	24.04
		BI013-2	22.36	20.14	21.42	21.84	22.94	22.44	24.16	24.72
HSDII-8%-12W-2	BI014	BI014-3	23.22	19.96	22.4	25.52	23.8	24.06	24.52	25.56
		BI014-4	19.86	18.32	21.14	22.12	23.06	23.8	23.92	23.94
Diet
	cage number	mouse number	Week 1	Week 2	Week 3	Week 4	Week 5	Week 6	Week 7	Week 8	post OP week 1	n value
HSD-I-Normal-4W	BI002		3.02409	3.03587	2.96099	0					4.81412	3
ND-4W-1	BN017B										3.58051	2
ND-4W-1	BN017		3.07794	2.59078	2.80571	3.09024					1.76789	2
ND-4W-2	BN024B										3.93251	2
ND-4W-2	BN024		3.14121	2.91713	2.94308	3.36205					3.74169	2
HSD-I-Normal-8W	BI004		2.8883	3.02562	3.55611	2.76338	2.88163	2.9258	3.68034	0	2.71533	3
HSDII-ND-8W-1	BI007		3.07385	2.85299	2.88878	2.93135	2.88878	2.90514	2.81993	2.94944	3.25167	2
HSDII-ND-8W-2	BI008		3.02923	2.98321	2.81994	2.69675	2.81994	2.59721	2.63075	2.69756	2.59708	2
ND-8W-1	BN013B										6.6599	2
ND-8W-1	BN013		3.16481	3.33004	3.31506	3.30696	3.38991	3.51344	3.52635	3.8841	9.27261	2
ND-8W-2	BN015B										4.76086	2
ND-8W-2	BN015		3.11496	2.98752	3.02978	3.10291	2.92961	3.3582	3.37252	3.26844	4.66996	2
HSD-I-Normal-12W	BI006		3.33415	3.00132	3.33513	2.60799	2.97797	2.93923	3.71515	2.53479	2.2681	3
HSDII-ND-12W-1	BI011		3.29385	2.98638	3.04879	3.1444	3.04879	3.14666	3.25462	3.02255	2.52015	2
HSDII-ND-12W-2	BI012		3.17231	2.9684	2.86676	2.82058	2.86676	2.85855	2.76095	2.75554	2.92943	2
HSD-I-8%-4W	BI001		2.79365	3.80991	3.52007	0					2.64552	3
HSD(8%)-4W-1	BN018B										6.87253	2
HSD(8%)-4W-1	BN018		3.09435	3.96782	3.77712	4.35351					7.53359	2
HSD(8%)-4W-2	BN025B										4.28472	2
HSD(8%)-4W-2	BN025		3.17204	3.31979	3.31683	3.13871					4.49211	2
HSD-I-8%-8W	BI003		2.78784	3.60279	3.81216	2.66258	3.23938	3.08175	3.61909	0	2.8724	4
HSDII-8%-8W-1	BI009		3.28769	3.31516	3.62738	3.24709	3.62738	3.0926	3.42848	3.1303	1.665	2
HSDII-8%-8W-2	BI010		3.15385	3.11416	3.21479	3.3692	3.21479	2.98567	3.18626	2.88989	2.04616	2
HSD(8%)-8W-1	BN014B										6.86846	1
HSD(8%)-8W-1	BN014		3.23964	3.97927	3.73016	3.37292	3.62072	2.73157	2.93343	2.95592	7.27812	2
HSD(8%)-8W-2	BN016B										5.06756	2
HSD(8%)-8W-2	BN016		2.91974	3.38801	3.50074	3.05593	3.14976	3.48736	3.56497	3.75617	5.44792	2
HSD-I-8%-12W	BI005		2.70876	3.74369	3.90321	3.08634	3.07625	3.63099	4.128	2.6173	2.52346	4
HSDII-8%-12W-1	BI013		3.31846	3.4151	3.49006	4.27565	3.49006	3.67519	3.59446	3.37457	2.89095	2
HSDII-8%-12W-2	BI014		3.45077	3.42373	3.76808	3.73795	3.76808	3.56008	3.36746	3.27081	2.71009	2
Water intake
			Week 1	Week 2	Week 3	Week 4	Week 5	Week 6	Week 7	Week 8	post OP week 1	n value
HSD-I-Normal-4W	BI002		4.41995	5.45534	6.10672						8.59167	3
ND-4W-1	BN017B										6.68303	2
ND-4W-1	BN017		3.953	3.99408	4.93318	5.69079					7.38472	2
ND-4W-2	BN024B										4.19234	2
ND-4W-2	BN024		3.70018	3.74436	3.7866	4.28167					4.94075	2
HSD-I-Normal-8W	BI004		4.41923	4.88389	5.56121	4.90702	4.75515	4.4167	4.71685		2.65107	3
HSDII-ND-8W-1	BI007		4.74956	3.93423	3.86728	4.31613	3.86728	4.37549	3.90145	4.17379	5.0304	2
HSDII-ND-8W-2	BI008		4.06462	4.61458	4.06389	3.24688	4.06389	2.81821	2.70019	2.67713	3.53539	2
ND-8W-1	BN013B										6.6599	2
ND-8W-1	BN013		5.5274	7.00987	7.84193	7.56336	7.55952	7.77096	8.20215	10.1731	9.27261	2
ND-8W-2	BN015B										4.76086	2
ND-8W-2	BN015		4.15568	6.88854	6.43761	6.28885	6.69446	7.27728	7.2874	6.61602	4.66996	2
HSD-I-Normal-12W	BI006		4.58603	4.49869	4.80005	4.62429	4.97759	4.61892	6.43926	5.51252	2.81663	3
HSDII-ND-12W-1	BI011		3.65846	4.71205	4.79826	4.9061	4.79826	5.22627	5.06208	4.59868	3.75182	2
HSDII-ND-12W-2	BI012		4.09538	4.64363	3.96224	4.41415	3.96224	3.82755	3.93351	3.79788	3.28301	2
HSD-I-8%-4W	BI001		25.21	31.7399	29.0489						6.50585	3
HSD(8%)-4W-1	BN018B										6.87253	2
HSD(8%)-4W-1	BN018		25.9459	24.4889	23.0713	27.9369					7.53359	2
HSD(8%)-4W-2	BN025B										4.28472	2
HSD(8%)-4W-2	BN025		26.6129	22.0822	22.4341	21.3399					4.49211	2
HSD-I-8%-8W	BI003		27.3172	30.8218	26.8255	20.5588	25.0953	23.0532	25.7992		4.39677	4
HSDII-8%-8W-1	BI009		33.4323	31.9387	29.2578	24.1959	29.2578	24.3133	25.5767	26.288	4.25681	2
HSDII-8%-8W-2	BI010		31.9754	30.0784	26.594	26.8273	26.594	23.989	24.7039	22.8511	3.75588	2
HSD(8%)-8W-1	BN014B										6.86846	1
HSD(8%)-8W-1	BN014		27.8605	26.3219	23.3898	19.6459	24.4604	19.9979	25.3698	26.9085	7.27812	2
HSD(8%)-8W-2	BN016B										5.06756	2
HSD(8%)-8W-2	BN016		27.1595	24.0776	22.7541	21.293	22.7307	23.22	24.5233	26.1491	5.44792	2
HSD-I-8%-12W	BI005		28.7113	34.6106	28.8153	25.9203	26.7376	32.6995	38.7354	23.8578	3.84069	4
HSDII-8%-12W-1	BI013		30.5231	30.1038	27.1833	24.6682	27.1833	25.5928	24.3772	24.2024	4.1338	2
HSDII-8%-12W-2	BI014		29.5754	34.0258	33.2438	35.5385	33.2438	30.6059	29.4642	29.3495	3.26112	2
Sodium intake
ND Diet Group (Na+ mmole)
diet [(g)]/day/mouse x (mmole sodium in 1g diet)			Week 1	Week 2	Week 3	Week 4	Week 5	Week 6	Week 7	Week 8	post OP week 1	n value
HSD-I-Normal-4W	BI002		0.133887	0.134409	0.131094						0.245384	3
ND-4W-1	BN017B										0.158522	2
ND-4W-1	BN017		0.136271	0.114703	0.124219	0.136816					0.0782705	2
ND-4W-2	BN024B										0.174106	2
ND-4W-2	BN024		0.139072	0.129152	0.1303	0.14885					0.165658	2
HSD-I-Normal-8W	BI004		0.127875	0.133955	0.157442	0.122345	0.12758	0.129535	0.162941		0.120217	3
HSDII-ND-8W-1	BI007		0.13609	0.126312	0.127279	0.129781	0.127279	0.128621	0.124848	0.130582	0.143963	2
HSDII-ND-8W-2	BI008		0.134115	0.132077	0.130651	0.119394	0.130651	0.114987	0.116472	0.119431	0.114982	2
ND-8W-1	BN013B										0.179452	2
ND-8W-1	BN013		0.140117	0.147432	0.146769	0.146411	0.150083	0.155552	0.156124	0.171963	0.17183	2
ND-8W-2	BN015B										0.169652	2
ND-8W-2	BN015		0.13791	0.132268	0.134139	0.137377	0.129704	0.148679	0.149313	0.144705	0.138673	2
HSD-I-Normal-12W	BI006		0.147615	0.132879	0.147658	0.115465	0.131845	0.13013	0.164483	0.112224	0.100417	3
HSDII-ND-12W-1	BI011		0.14583	0.132218	0.136256	0.139214	0.136256	0.139314	0.144094	0.133819	0.111576	2
HSDII-ND-12W-2	BI012		0.140449	0.131421	0.131026	0.124877	0.131026	0.126558	0.122237	0.121997	0.129696	2
High Salt Diet Group (Na+ mmole)
diet [(g)]/day/mouse x (mmole sodium in 1g diet)			Week 1	Week 2	Week 3	Week 4	Week 5	Week 6	Week 7	Week 8	post OP week 1	n value
HSD-I-8%-4W	BI001		3.82014	5.20982	4.81349						0.135358	3
HSD(8%)-4W-1	BN018B										0.160623	2
HSD(8%)-4W-1	BN018		4.23134	5.42575	5.16499	5.95316					0.179692	2
HSD(8%)-4W-2	BN025B										0.130665	2
HSD(8%)-4W-2	BN025		4.33758	4.53961	4.53557	4.292					0.132262	2
HSD-I-8%-8W	BI003		3.8122	4.9266	5.2129	3.64091	4.42966	4.21411	4.94889		0.127171	4
HSDII-8%-8W-1	BI009		4.49572	4.53328	4.50169	4.44019	4.50169	4.22895	4.68823	4.2805	0.0737154	2
HSDII-8%-8W-2	BI010		4.31269	4.25843	4.55697	4.60718	4.55697	4.08272	4.35702	3.95175	0.0905905	2
HSD(8%)-8W-1	BN014B										0.160623	1
HSD(8%)-8W-1	BN014		4.43002	5.44142	5.10077	4.61226	4.95111	3.73526	4.01129	4.04204	0.179692	2
HSD(8%)-8W-2	BN016B										0.130665	2
HSD(8%)-8W-2	BN016		3.99256	4.6329	4.78705	4.1788	4.30711	4.76876	4.87488	5.13633	0.132262	2
HSD-I-8%-12W	BI005		3.70406	5.11927	5.33741	4.22039	4.20659	4.96516	5.64479	3.579	0.111722	4
HSDII-8%-12W-1	BI013		4.53779	4.66995	4.78917	5.84669	4.78917	5.0256	4.9152	4.61452	0.127992	2
HSDII-8%-12W-2	BI014		4.71872	4.68174	4.77434	5.11142	4.77434	4.86819	4.6048	4.47263	0.119985	2
water [(g)]/day/mouse x (mmole sodium in 1g water)		n value	Week 1	Week 2	Week 3	Week 4	Week 5	Week 6	Week 7	Week 8	post OP week 1	n value
HSD-I-8%-4W	BI001	3	4.30941	5.42562	4.96563						0	3
HSD(8%)-4W-1	BN018B										0	2
HSD(8%)-4W-1	BN018	4	4.43519	4.18615	3.94382	4.77555					0	2
HSD(8%)-4W-2	BN025B										0	2
HSD(8%)-4W-2	BN025	4	4.54921	3.77474	3.83489	3.64785					0	2
HSD-I-8%-8W	BI003	4	4.6696	5.26868	4.58556	3.51433	4.28979	3.94071	4.41012		0	4
HSDII-8%-8W-1	BI009	2	5.71492	5.45961	5.10088	4.13605	5.10088	4.15612	4.37208	4.49367	0	2
HSDII-8%-8W-2	BI010	2	5.46588	5.1416	4.63729	4.58587	4.63729	4.10068	4.22289	3.90617	0	2
HSD(8%)-8W-1	BN014B										0	1
HSD(8%)-8W-1	BN014	4	4.76247	4.49947	3.99826	3.35827	4.18126	3.41844	4.33671	4.59974	0	2
HSD(8%)-8W-2	BN016B										0	2
HSD(8%)-8W-2	BN016	4	4.64265	4.11583	3.88959	3.63983	3.88558	3.96923	4.19201	4.46993	0	2
HSD-I-8%-12W	BI005	4	4.90792	5.91635	4.92569	4.43083	4.57053	5.58965	6.62144	4.07826	0	4
HSDII-8%-12W-1	BI013	2	5.21762	5.14596	5.12398	4.21679	5.12398	4.37484	4.16704	4.13716	0	2
HSDII-8%-12W-2	BI014	2	5.05562	5.81638	5.40285	6.07496	5.40285	5.23179	5.03662	5.01701	0	2
diet+water			Week 1	Week 2	Week 3	Week 4	Week 5	Week 6	Week 7	Week 8	post OP week 1	n value
HSD-I-8%-4W	BI001	3	8.12955	10.6354	9.77912						0.135358	3
HSD(8%)-4W-1	BN018B										0.160623	2
HSD(8%)-4W-1	BN018	4	8.66653	9.61189	9.1088	10.7287					0.179692	2
HSD(8%)-4W-2	BN025B										0.130665	2
HSD(8%)-4W-2	BN025	4	8.88678	8.31435	8.37046	7.93985					0.132262	2
HSD-I-8%-8W	BI003	4	8.4818	10.1953	9.79846	7.15524	8.71945	8.15482	9.35901		0.127171	4
HSDII-8%-8W-1	BI009	2	10.2106	9.99289	9.60257	8.57624	9.60257	8.38507	9.06031	8.77417	0.0737154	2
HSDII-8%-8W-2	BI010	2	9.77857	9.40003	9.19426	9.19304	9.19426	8.1834	8.57991	7.85792	0.0905905	2
HSD(8%)-8W-1	BN014B										0.117055	1
HSD(8%)-8W-1	BN014	4	9.19249	9.94088	9.09903	7.97053	9.13238	7.1537	8.348	8.64179	0.114929	2
HSD(8%)-8W-2	BN016B										0.150339	2
HSD(8%)-8W-2	BN016	4	8.63521	8.74873	8.67664	7.81864	8.19269	8.73798	9.06689	9.60626	0.161391	2
HSD-I-8%-12W	BI005	4	8.61198	11.0356	10.2631	8.65122	8.77711	10.5548	12.2662	7.65726	0.111722	4
HSDII-8%-12W-1	BI013	2	9.75541	9.8159	9.91315	10.0635	9.91315	9.40044	9.08224	8.75168	0.127992	2
HSDII-8%-12W-2	BI014	2	9.77434	10.4981	10.1772	11.1864	10.1772	10.1	9.64141	9.48964	0.119985	2
Heart Rate
			week 1	week 2	week 3	week 4	week 5	week 6	week 7	week 8
ND-4W				707	682.2
				736.2	717.4
				710.6	635.2
ND-8W				752.8	748.4	734	750.6	766.2	747.6
				717.2	692.8	715	731.4	749.2	767
				702.4	703.8	713.4	736.4	771.8	749.8
HSDII-ND-8W-1			729.8	731		751	743	746.8	746	771.2
			755.8	731		757.4	741.2	749	724.8	751.6
HSDII-ND-8W-2			694.8	714.6		743.2	735.4	735.8	719.2	688
			706.4	733.8		762.6	696.4	722.6	738.8	742
ND-12W				732	725	691.8	789	711.2	760.2	728.2
				587.4	712.2	707.8	715.4	668	696.2	674.2
				728.6	686	681.2	722.8	716	722.6	724
HSDII-ND-12W-1			701.2	679.4		730	754.6	741	727.6	738
			750.8	733.6		749.2	760.4	749.6	725.2	754.8
HSDII-ND-12W-2			756.2	749.8		705.2	703.4	770	759.8	728.2
			736	749		733	729.6	774.8	738	739.4
8%-4W				726.5	718
				691.8	736.4
				715	732
8%-8W				694.4	715	720.8	707.8	681.2	700
				703	692	702.4	713.4	714.2	713.2
				706.4	724.8	686	683	687.6	679
				673.6	708	677.2	627.6	681.8	650.4
HSDII-8%-8W-1			763.6	759.2		765.2	634.8	757.6	771	766.4
			730.8	745		666	734.6	739.4	753.4	755.2
HSDII-8%-8W-2			705.8	771.6		742.8	742.2	737.6	740.2	736
			666.8	713		733	651.4	734.6	716.6	719.4
8%-12W				623.8	703.8	692.2	671.6	683.6	706.4	711.6
				698.8	732	692.2	720.4	675.4	665	667.2
				644.2	763.6	715.6	692	698.6	710.2	688
				636.5	711.6	709.4	722.2	705.2	722.2	668.8
HSDII-8%-12W-1			727.75	752.2		757.4	734.4	717.8	672.4	717.8
			707.2	753.2		753.8	722.4	740.4	731.6	728.2
HSDII-8%-12W-2			675.4	662.2		682.8	741.8	686.8	712	702.2
			743.4	711		733.4	720.6	755.8	743	741.4
Systolic blood pressure
			week 1	week 2	week 3	week 4	week 5	week 6	week 7	week 8
ND-4W				113	105.6
				112.2	129.2
				131.4	127
ND-8W				132.6	124	118.6	122.8	122.6	119.8
				106.2	123.6	113.6	126.6	119.6	121.2
				137.2	137	124.2	115.8	124	120.4
HSDII-ND-8W-1			84.8	82.8		88.6	98.6	96.6	91.4	86.8
			94.8	93.2		84.4	86.4	95	90.4	84.4
HSDII-ND-8W-2			76	92		91.8	69	94	88	87.4
			86.6	94.8		87.4	87.4	91.8	93.2	90.4
ND-12W				82	114.2	109.6	109.8	127.6	124.4	127
				107.4	141.2	123	118	121.4	122.6	121.4
				123.4	133	127.2	128.2	120.6	118.6	127.2
HSDII-ND-12W-1			85.6	84.6		86	99.6	92.4	87	92.6
			101	87.2		93.2	93	89.4	93	97.4
HSDII-ND-12W-2			95.8	91.2		84.8	95.6	94	89	87
			92.6	99.4		94	87.8	89.6	93.8	86.8
8%-4W				132.5	117.6
				104.6	117.8
				130.4	122.6
8%-8W				108.2	130	112.4	121.2	111.4	112.4
				123	109.6	125.8	130.6	124.2	120.4
				120.8	137.4	116.4	125.4	124.2	123.8
				117.8	94.2	131	123.4	123.2	125.6
HSDII-8%-8W-1			97.2	95.6		85.4	88.8	88.6	86	83.4
			88.2	90.4		91.8	96	93.2	90.8	85
HSDII-8%-8W-2			86.8	86		95.8	82	78.8	89.2	83.6
			73.2	94.8		88.4	91.2	91.8	93.8	77
8%-12W				103.5	97.6	120.8	115	115.6	100.6	110.8
				147	113	122.2	124.6	120.4	117.4	121.4
				130.6	104.2	122.4	126.4	103.2	115	121.4
				99.6	114.6	124.6	124	125.4	127	130
HSDII-8%-12W-1			92	94.4		83.2	96.8	91.8	97.8	89.6
			87.2	99.4		84.6	95.8	93.6	90	89.2
HSDII-8%-12W-2			92.8	83.2		93.8	93	91.8	87.6	89.8
			92.6	91.2		96.2	80.2	90.6	88.4	86.4
Mean arterial pressure
			week 1	week 2	week 3	week 4	week 5	week 6	week 7	week 8
ND-4W				86	82.4
				112.2	85
				90.8	82.4
ND-8W				97.4	96.6	89.2	88.6	97.2	89.8
				74.4	90.8	93	95.2	96	86.8
				105	105.4	101.8	93	92.8	90
HSDII-ND-8W-1			84.8	82.8		88.6	98.6	96.6	91.4	86.8
			94.8	93.2		84.4	86.4	95	90.4	84.4
HSDII-ND-8W-2			76	92		91.8	69	94	88	87.4
			86.6	94.8		87.4	87.4	91.8	93.2	90.4
ND-12W				69	94.6	90.2	86.2	93.8	91.6	101.2
				107.4	101.6	93.6	93.6	89.4	89	88.4
				92.8	98.8	94.8	84.2	84.8	87.8	92.2
HSDII-ND-12W-1			85.6	84.6		86	99.6	92.4	87	92.6
			101	87.2		93.2	93	89.4	93	97.4
HSDII-ND-12W-2			95.8	91.2		84.8	95.6	94	89	87
			92.6	99.4		94	87.8	89.6	93.8	86.8
8%-4W				108.25	87.8
				86.2	86.6
				102.6	84.2
8%-8W				84.5	91	87.4	94.2	82.8	85.8
				92.2	81.8	101	97.2	91.4	95
				88.8	89.2	85.6	93.2	95.4	94.8
				94.8	74	100.4	92	95	91.8
HSDII-8%-8W-1			97.2	95.6		85.4	88.8	88.6	86	83.4
			88.2	90.4		91.8	96	93.2	90.8	85
HSDII-8%-8W-2			86.8	86		95.8	82	78.8	89.2	83.6
			73.2	94.8		88.4	91.2	91.8	93.8	77
8%-12W				74	78.4	91	91.6	95.4	79.8	94
				115.8	89.6	88	96.8	92.2	89	96.4
				99.2	81.6	93.4	96	76.8	80.4	95.8
				75	87.6	94	92.6	89.8	95.2	98.8
HSDII-8%-12W-1			92	94.4		83.2	96.8	91.8	97.8	89.6
			87.2	99.4		84.6	95.8	93.6	90	89.2
HSDII-8%-12W-2			92.8	83.2		93.8	93	91.8	87.6	89.8
			92.6	91.2		96.2	80.2	90.6	88.4	86.4
Diastolic blood pressure
			week 1	week 2	week 3	week 4	week 5	week 6	week 7	week 8
ND-4W				72.4	70.6
				85.8	63.2
				70.4	60.6
ND-8W				80	83.2	74.8	71.4	84.4	75
				58.8	74	82.6	79.4	85	70.2
				89	89.4	90.4	81.8	76.8	74.6
HSDII-ND-8W-1			70.4	72.4		70.8	87.2	82	74.6	68.2
			81.6	82.2		67	82.8	81	76.2	63.8
HSDII-ND-8W-2			66.2	81.8		81.4	49	79.8	71.4	70.6
			73.2	82.8		71.2	71.8	76.4	80.2	74.8
ND-12W				64.4	84.2	80.6	74.4	76.8	75.4	88.2
				94.6	82	78.8	81.6	73	72.2	71.6
				77	81.6	78.6	62	66.8	72.4	74.2
HSDII-ND-12W-1			69.2	74.4		76.8	89	80.4	75	81.4
			90.2	73		79.6	79.8	72.4	79.2	85.2
HSDII-ND-12W-2			83.2	78.6		69.8	83	82.2	73.8	73.2
			75.6	89.8		81.8	74.4	73	77.6	70.6
8%-4W				96	59
				76.8	71.2
				88.6	65.2
8%-8W				71.25	71.3333	74.6	80.2	68.4	72.8
				76.6	67.8	88.4	80.4	75	81.8
				72.4	65	70	76.8	80.8	80
				83.4	64	85	76	80.8	74.8
HSDII-8%-8W-1			83	85		66.8	72	71	67.4	71.6
			75.8	78		88.5	73.4	77.2	79.2	65.2
HSDII-8%-8W-2			77.4	71.2		81.4	62.8	66	74.8	64.6
			57.6	82.4		75.8	80.2	80.6	79.4	57
8%-12W				59	57.4	76	80	85.2	69.4	85.2
				100.2	78	71	82.8	78	75	84
				83.6	70.6	80.8	81	63.6	62.8	82.6
				62.6	74.2	78.6	76.4	72	79.6	83
HSDII-8%-12W-1			81	84.2		68.4	84	77.4	86.6	75
			74	89.2		65.2	83	77.8	72.8	75.6
HSDII-8%-12W-2			80	66		81.8	78.6	76.2	72.2	73.4
			76	82.6		83.4	60.6	76	72.2	70.6
