# Supplementary material for: Trained immunity induced by high‐salt diet impedes stroke recovery
Source: EMBO Rep. 2023 Nov 15;24(12):e57164. doi: 10.15252/embr.202357164 (PMC10702837; doi:10.15252/embr.202357164)
Supplement: Supplementary file 6 — Source Data for Expanded View and Appendix [file EMBR-24-e57164-s004.zip › Source Data for Expanded View and Appendix/Figure EV3/Seahorse (ECAR) quantification.xlsx]

## Sheet: 工作表1
HSD 4w/8w BM cell seahorse (ECAR)
		ND-4W			HSD-4W					ND-8W			HSD-8W
	Measurement	ECAR (mpH/min)	SEM	N	ECAR (mpH/min)	SEM	N		Measurement	ECAR (mpH/min)	SEM	N	ECAR (mpH/min)	SEM	N
	1	2.82536	0.487282	5	4.67742	0.364013	5		1	3.5423	0.647682	8	7.03994	0.900713	8
	2	2.73765	0.384039	5	4.37248	0.369196	5		2	3.24487	0.477404	8	6.59251	0.939871	8
	3	2.62921	0.32383	5	4.06519	0.403567	5		3	3.23495	0.332035	8	6.48492	0.818393	8
	4	5.44847	0.665643	5	8.70226	0.338023	5		4	6.40535	1.00376	8	12.0744	2.15109	8
	5	5.77534	0.459802	5	8.31071	0.4985	5		5	6.03813	0.874741	8	11.5897	2.34826	8
	6	5.55912	0.55157	5	7.92676	0.554488	5		6	5.4521	0.837737	8	10.4784	2.03425	8
	7	7.25038	0.839596	5	12.0113	0.853018	5		7	9.46752	1.73583	8	15.9975	3.18695	8
	8	7.61276	0.720703	5	13.5863	1.02819	5		8	10.8585	1.86246	8	17.5805	3.40103	8
	9	7.9844	1.09495	5	14.6477	1.03773	5		9	11.7707	2.16463	8	19.1882	3.52061	8
	10	1.85621	0.522861	5	4.17926	0.404882	5		10	2.6514	0.547817	8	7.05841	1.3981	8
	11	1.55666	0.440682	5	3.01832	0.241222	5		11	2.02588	0.6068	8	5.38819	1.22219	8
	12	1.61085	0.465643	5	2.70799	0.301615	5		12	1.69988	0.369813	8	4.87297	1.02639	8
	Glycolytic Capacity	ND-4W			HSD-4W				Glycolytic Capacity	ND-8W			HSD-8W
		4.62806			10.4348					7.76115			9.70079
		5.60765			9.52557					12.9123			15.4645
		7.07041			11.4198					8.22017			13.0476
		5.66024			11.9294					7.51443			10.0466
		3.8096			9.60272					8.64173			10.3708
										6.58672			17.7331
										7.68173			14.4767
										8.96783			10.7858
		Unpaired t test
		P value	<0.0001							Unpaired t test
		P value summary	****							P value	0.0048
		Significantly different (P < 0.05)?	Yes							P value summary	**
		One- or two-tailed P value?	Two-tailed							Significantly different (P < 0.05)?	Yes
		t, df	t=7.170, df=8							One- or two-tailed P value?	Two-tailed
										t, df	t=3.344, df=14
