# Supplementary material for: Trained immunity induced by high‐salt diet impedes stroke recovery
Source: EMBO Rep. 2023 Nov 15;24(12):e57164. doi: 10.15252/embr.202357164 (PMC10702837; doi:10.15252/embr.202357164)
Supplement: Supplementary file 6 — Source Data for Expanded View and Appendix [file EMBR-24-e57164-s004.zip › Source Data for Expanded View and Appendix/Figure EV3/Seahorse (OCR) quantification.xlsx]

## Sheet: 工作表1
HSD 4W/8W BM cells seahorse (OCR)
	HSD 4W	OCR
		ND			HSD				HSD8W	OCR
		Mean	SEM	N	Mean	SEM	N			ND			HSD
		50.2	2.4	9	58.3	3.5	6			Mean	SEM	N	Mean	SEM	N
		52.4	2.6	9	60.2	2.4	6			30.1333	3.27233	9	28.8	1.3341	6
		53	2.9	9	61	2.2	6			28.9333	3.73576	9	26.6	1.70931	6
		23.9	3.4	9	30.1	3.4	6			28.9	3.96709	9	26.95	1.30031	6
		24.9	2.3	9	30.8	3.1	6			6.3	1.17945	9	10.05	0.987301	6
		25.1	2.2	9	31.9	3.2	6			8.16667	1.04474	9	10	0.847636	6
		65.7	4	9	47.2	4.9	6			7.53333	1.16683	9	9.95	1.07923	6
		66.5	4.2	9	50	4.9	6			24.4333	2.30081	9	17.1	0.856698	6
		71.2	3.7	9	54.2	4.6	6			29.2	2.65016	9	18.85	0.401201	6
		17.1	3.5	9	24.1	4.3	6			31.1667	3.0222	9	20.4	0.520312	6
		18.8	2.8	9	26.1	4.1	6			3.4	1.00664	9	6.8	0.99956	6
		17.2	2.7	9	24.4	3.8	6			3.86667	0.838208	9	8.4	1.14644	6
										2.66667	1.02866	9	7.1	0.839397	6
	HSD 4W	Maximal Respiration							HSD 8W	Maximal Respiration
		ND	HSD							ND	HSD
		101.268	26.05							25.68	13.36
		57.9713	23.84							24.93	14.96
		64.6859	25.3							24.44	13.93
		41.7624	41.1248							31.72	13.28
		45.5155	33.4269							34.64	13.62
		45.2826	30.8925							41.39	13.94
		40.8645								33.54
		47.896								22.11
		43.594								20.61
		Unpaired t test								Unpaired t test
		P value	0.0117							P value	0.0002
		P value summary	*							P value summary	***
		Significantly different (P < 0.05)?	Yes							Significantly different (P < 0.05)?	Yes
		One- or two-tailed P value?	Two-tailed							One- or two-tailed P value?	Two-tailed
		t, df	t=2.932, df=13							t, df	t=5.235, df=13
