# Supplementary material for: Trained immunity induced by high‐salt diet impedes stroke recovery
Source: EMBO Rep. 2023 Nov 15;24(12):e57164. doi: 10.15252/embr.202357164 (PMC10702837; doi:10.15252/embr.202357164)
Supplement: Supplementary file 6 — Source Data for Expanded View and Appendix [file EMBR-24-e57164-s004.zip › Source Data for Expanded View and Appendix/Figure EV2/EV2B/Flow quantification.xlsx]

## Sheet: 工作表1
HSD 8W PMΦ D0/D3/D7 phenotype
D0	CD36			CD206			D3	CD36			CD206			D7	CD36			CD206
	ND	HSD		ND	HSD			ND	HSD		ND	HSD			ND	HSD		ND	HSD
	96.1	92.3		25.9	52.6			83.3	81.5		23	18.8			93.1	76.7		68.4	51
	95.2	84.5		25.2	44			85.7	78.8		18	22.4			86.6	83.5		46	49
	95.3	96.7		32	33.6			85.5	81.3		21.6	29.6			89.7	79.4		63.3	56.8
	96.3	97.9		26.4	23.1				79.3			23.1			94.7	83.3		54.4	53.1
															91.3	86.6		45.1	52.3
															90.4	90.2		50.6	66
															85.4	84		48.8	41.4
															93.1	82.3		69	37.3
	CD36
	Bonferroni's multiple comparisons test	Predicted (LS) mean diff.	95.00% CI of diff.	Below threshold?	Summary	Adjusted P Value
	ND 8W - HSD 8W
	Day 3	4.608	-1.447 to 10.66	No	ns	0.1592
	Day 7	7.287	3.324 to 11.25	Yes	***	0.0005
	Bonferroni's multiple comparisons test	Predicted (LS) mean diff.	95.00% CI of diff.	Below threshold?	Summary	Adjusted P Value
	Day 3 - Day 7
	ND 8W	-5.704	-11.07 to -0.3371	Yes	*	0.0362
	HSD 8W	-3.025	-7.880 to 1.830	No	ns	0.2918
	CD206
	Bonferroni's multiple comparisons test	Predicted (LS) mean diff.	95.00% CI of diff.	Below threshold?	Summary	Adjusted P Value
	ND 8W - HSD 8W
	Day 3	-2.608	-17.98 to 12.77	No	ns	>0.9999
	Day 7	4.838	-5.227 to 14.90	No	ns	0.5133
	Bonferroni's multiple comparisons test	Predicted (LS) mean diff.	95.00% CI of diff.	Below threshold?	Summary	Adjusted P Value
	Day 3 - Day 7
	ND 8W	-34.83	-48.46 to -21.21	Yes	****	<0.0001
	HSD 8W	-27.39	-39.71 to -15.06	Yes	****	<0.0001
