# Supplementary material for: Trained immunity induced by high‐salt diet impedes stroke recovery
Source: EMBO Rep. 2023 Nov 15;24(12):e57164. doi: 10.15252/embr.202357164 (PMC10702837; doi:10.15252/embr.202357164)
Supplement: Supplementary file 6 — Source Data for Expanded View and Appendix [file EMBR-24-e57164-s004.zip › Source Data for Expanded View and Appendix/Figure EV2/EV2C/RBC phagocytosis quantification.xlsx]

## Sheet: 工作表1
HSD 2W PMΦ RBC phagocytosis
		Control		Thrombin 3hr
		ND	HSD	ND	HSD
	1	6297.12	4914.2	5283.45	4838.5
	2	8765.41	5761	6237.35	5974.46
	3	7389.79	3710.02	7025.93	3684.46
	5	7695.58	7011.15	6168.26	6743.44
	6	10306.6	6762.71	9332.33	5619.96
	7	7440.02	5969.82	6869.2	6571.49
	8	8624.17	5952.6	7123.39	4659.16
	Uncorrected Fisher's LSD	Mean Diff.	95.00% CI of diff.	Below threshold?	Summary	Individual P Value
	ND - HSD
	Control	2348	1027 to 3669	Yes	**	0.0012
	Thrombin 3hr	1421	100.3 to 2742	Yes	*	0.0361
