# Supplementary material for: Trained immunity induced by high‐salt diet impedes stroke recovery
Source: EMBO Rep. 2023 Nov 15;24(12):e57164. doi: 10.15252/embr.202357164 (PMC10702837; doi:10.15252/embr.202357164)
Supplement: Supplementary file 6 — Source Data for Expanded View and Appendix [file EMBR-24-e57164-s004.zip › Source Data for Expanded View and Appendix/Figure EV4/EV4D/Flow quantification.xlsx]

## Sheet: 工作表1
HSD 4W ICH-B D7 MDMs/MG phenotype flow
	MG CD36			MG CD206
	ND	HSD		ND	HSD
	17.1	17.4		57.9	53.4
	12.8	14.6		61.6	61.2
	16.5	14.1		61.6	61.2
	8.1	10.9		63.1	62.1
	9.9	9.1		63.1	63.1
	Unpaired t test			Unpaired t test
	P value	0.8858		P value	0.5422
	P value summary	ns		P value summary	ns
	Significantly different (P < 0.05)?	No		Significantly different (P < 0.05)?	No
	One- or two-tailed P value?	Two-tailed		One- or two-tailed P value?	Two-tailed
	t, df	t=0.1483, df=8		t, df	t=0.6366, df=8
