# Supplementary material for: Trained immunity induced by high‐salt diet impedes stroke recovery
Source: EMBO Rep. 2023 Nov 15;24(12):e57164. doi: 10.15252/embr.202357164 (PMC10702837; doi:10.15252/embr.202357164)
Supplement: Supplementary file 6 — Source Data for Expanded View and Appendix [file EMBR-24-e57164-s004.zip › Source Data for Expanded View and Appendix/Figure EV4/EV4C/Flow quantification.xlsx]

## Sheet: 工作表1
HSD 4W ICH-B D7 MDMs/MG phenotype flow
	MDM CD36			MDM CD206			MDM CD36/CD206
	ND	HSD		ND	HSD		ND	HSD
	14.6	9.28		31.9	13.7		5.85	2.68
	23.4	9.84		31.5	12.2		6.85	1.69
	15	6.34		45.9	21.3		8.39	2.76
	12.4	6.45		30.8	22.6		4.62	2.48
	18	2.46		33.8	17.4		7.62	0.3
	Unpaired t test			Unpaired t test			Unpaired t test
	P value	0.0028		P value	0.0011		P value	0.0004
	P value summary	**		P value summary	**		P value summary	***
	Significantly different (P < 0.05)?	Yes		Significantly different (P < 0.05)?	Yes		Significantly different (P < 0.05)?	Yes
	One- or two-tailed P value?	Two-tailed		One- or two-tailed P value?	Two-tailed		One- or two-tailed P value?	Two-tailed
	t, df	t=4.241, df=8		t, df	t=4.980, df=8		t, df	t=5.805, df=8
