# Supplementary material for: Trained immunity induced by high‐salt diet impedes stroke recovery
Source: EMBO Rep. 2023 Nov 15;24(12):e57164. doi: 10.15252/embr.202357164 (PMC10702837; doi:10.15252/embr.202357164)
Supplement: Supplementary file 6 — Source Data for Expanded View and Appendix [file EMBR-24-e57164-s004.zip › Source Data for Expanded View and Appendix/Figure EV4/EV4E/Survival rate quantificaion.xlsx]

## Sheet: 工作表1
4W HSD Collagenase Model survival curve
	days post-ICH (collagenase)	ND Chimeras	HSD Chimeras
	10	0	0
	10	0	0
	10	0	0
	10	0
	7	1
	7	1
	3		1
	3		1
	7		1
	7		1
