# Supplementary material for: Trained immunity induced by high‐salt diet impedes stroke recovery
Source: EMBO Rep. 2023 Nov 15;24(12):e57164. doi: 10.15252/embr.202357164 (PMC10702837; doi:10.15252/embr.202357164)
Supplement: Supplementary file 6 — Source Data for Expanded View and Appendix [file EMBR-24-e57164-s004.zip › Source Data for Expanded View and Appendix/Figure EV4/EV4H/Behavior quantification.xlsx]

## Sheet: 工作表1
HSD 4W bone marrow chimeras cylinder test
Cylinder test
	ND-->HSD	Day3	Day7	Day10		HSD-->HSD	Day3	Day7	Day10		Bonferroni's multiple comparisons test	Predicted (LS) mean diff.	95.00% CI of diff.	Below threshold?	Summary	Adjusted P Value
	ND-1	1	0.571429	0.447368		HSD-1	0.791667	0.863636	0.689655
	ND-2	0.782609	0.37931	0.266667		HSD-2	0.826087	0.730769	0.666667		ND-->HSD - HSD-->HSD
	ND-3	0.73913	0.485714	0.3125		HSD-3	0.714286	0.625	0.540541		Day3	-0.09639	-0.2414 to 0.04858	No	ns	0.3128
	ND-4	1	0.461538	0.266667		HSD-4	0.952381	0.769231	0.666667		Day7	-0.3283	-0.4733 to -0.1833	Yes	****	<0.0001
	ND-5	0.727273	0.53125	0.342857		HSD-5	0.8	0.8	0.606061		Day10	-0.3948	-0.5397 to -0.2498	Yes	****	<0.0001
	ND-6	0.555556	0.371429	0.135135		HSD-6	1	1	0.833333
	ND-7	0.64	0.5	0.30303		HSD-7	1	0.791667	0.833333
						HSD-8	0.909091	0.818182	0.692308
