# Supplementary material for: Trained immunity induced by high‐salt diet impedes stroke recovery
Source: EMBO Rep. 2023 Nov 15;24(12):e57164. doi: 10.15252/embr.202357164 (PMC10702837; doi:10.15252/embr.202357164)
Supplement: Supplementary file 6 — Source Data for Expanded View and Appendix [file EMBR-24-e57164-s004.zip › Source Data for Expanded View and Appendix/Figure EV4/EV4B/Behavior quantification.xlsx]

## Sheet: 工作表1
4W Blood model Cylinder test
		ND					HSD
		Day 1	Day 3	Day 7			Day 1	Day 3	Day 7
	BN017 nL1	0.87	0.8	0.46		BN018 R1	0.87	1	0.63
	BN017 R2nL1	0.44	0.4	0.21		BN018 R2L2	1	0.95	0.78
	BN017 L2	0.95	0.9	0.61		BN018 nR1	1	1	1
	BN017 nR2nL1	0.86	0.65	1		BN018 R2L1	1	1	0.95
	BN024 R1nL2	0.63	0.87	0.54		BN025 L1	0.67	0.2	0.62
	BN024 R2L2	0.91	0.87	0.46		BN025 R2L1nL1	1	1	0.74
	BN024 nR1L2	0.5	0.91	0.48		BN025 R1L1	0.73	1	0.86
	BN024 R3	0.64	0.5	0.25		BN025 nR2	0.82	1	0.74
	BI002-3	0.81	0.68	0.38		BI001-9	1	1	0.79
						BI001-10	1	1	1
						BI001-11	0.46	1	0.59
		Bonferroni's multiple comparisons test	Predicted (LS) mean diff.	95.00% CI of diff.	Below threshold?	Summary	Adjusted P Value
		4W ND - 4W HSD
		D1	-0.1337	-0.3532 to 0.08570	No	ns	0.4138
		D3	-0.1916	-0.4111 to 0.02782	No	ns	0.1063
		D7	-0.3031	-0.5226 to -0.08369	Yes	**	0.0037
