# Supplementary material for: Trained immunity induced by high‐salt diet impedes stroke recovery
Source: EMBO Rep. 2023 Nov 15;24(12):e57164. doi: 10.15252/embr.202357164 (PMC10702837; doi:10.15252/embr.202357164)
Supplement: Supplementary file 6 — Source Data for Expanded View and Appendix [file EMBR-24-e57164-s004.zip › Source Data for Expanded View and Appendix/Figure EV4/EV4F/Behavior quantification.xlsx]

## Sheet: 工作表1
HSD 4W chimeras Collagenase model behavior D3/D10
		Cylinder test
		ND	Day3	Day10		HSD	Day3	Day10
			1	0.5			1	0.9
			1	0.5			1	0.76
			1	0.58			1
			1	0.4
			1
			1
		Forelimb
		ND	Day3	Day10		HSD	Day3	Day10
			100	70			100	90
			100	85			100	95
			100	80			100
			100	80
			100
			100
