# Supplementary material for: Trained immunity induced by high‐salt diet impedes stroke recovery
Source: EMBO Rep. 2023 Nov 15;24(12):e57164. doi: 10.15252/embr.202357164 (PMC10702837; doi:10.15252/embr.202357164)
Supplement: Supplementary file 6 — Source Data for Expanded View and Appendix [file EMBR-24-e57164-s004.zip › Source Data for Expanded View and Appendix/Figure EV4/EV4I/Ly76 quantification.xlsx]

## Sheet: 工作表1
HSD 4W bone marrow chimeras hematoma volume
	Hematoma volume
		ND-->HSD		HSD-->HSD
	ND-1	0.127321	HSD-1	0.150154
	ND-2	0.136451	HSD-2	0.16972
	ND-3	0.113193	HSD-3	0.226566
	ND-4	0.102018	HSD-4	0.24289
	ND-5	0.0742826	HSD-5	0.130447
	ND-6	0.0573708	HSD-6	0.327528
	ND-8	0.210214	HSD-7	0.508827
			HSD-8	0.287716
	Unpaired t test
	P value	0.0157
	P value summary	*
	Significantly different (P < 0.05)?	Yes
	One- or two-tailed P value?	Two-tailed
	t, df	t=2.776, df=13
