# Supplementary material for: Trained immunity induced by high‐salt diet impedes stroke recovery
Source: EMBO Rep. 2023 Nov 15;24(12):e57164. doi: 10.15252/embr.202357164 (PMC10702837; doi:10.15252/embr.202357164)
Supplement: Supplementary file 6 — Source Data for Expanded View and Appendix [file EMBR-24-e57164-s004.zip › Source Data for Expanded View and Appendix/Figure EV4/EV4J/NeuN quantification.xlsx]

## Sheet: 工作表1
HSD 4W bone marrow chimeras NeuN
	NeuN
		ND-->HSD		HSD-->HSD
	ND-1	177.6	HSD-1	10.93
	ND-2	410.75	HSD-2	13.66
	ND-3	228.6	HSD-3	9.11
	ND-4	371.58	HSD-4	14.57
	ND-5	339.71	HSD-5	31.88
	ND-6	209.47	HSD-6	73.77
	ND-7	310.56	HSD-8	97.45
	ND-8	142.08
	Unpaired t test
	P value	<0.0001
	P value summary	****
	Significantly different (P < 0.05)?	Yes
	One- or two-tailed P value?	Two-tailed
	t, df	t=6.079, df=13
