# Supplementary material for: Trained immunity induced by high‐salt diet impedes stroke recovery
Source: EMBO Rep. 2023 Nov 15;24(12):e57164. doi: 10.15252/embr.202357164 (PMC10702837; doi:10.15252/embr.202357164)
Supplement: Supplementary file 6 — Source Data for Expanded View and Appendix [file EMBR-24-e57164-s004.zip › Source Data for Expanded View and Appendix/Figure EV4/EV4J/GFAP quantification.xlsx]

## Sheet: 工作表1
HSD 4W bone marrow chimeras GFAP
	GFAP
		ND-->HSD		HSD-->HSD
	ND1	203.1	HSD1	210.38
	ND2	187.61	HSD2	150.27
	ND3	155.74	HSD3	150.27
	ND4	117.49	HSD4	336.98
	ND5	133.88	HSD5	291.44
	ND6	113.84	HSD6	224.04
	ND7	159.38	HSD8	276.87
	ND8	119.31
	Unpaired t test
	P value	0.0094
	P value summary	**
	Significantly different (P < 0.05)?	Yes
	One- or two-tailed P value?	Two-tailed
	t, df	t=3.043, df=13
