# Supplementary material for: Trained immunity induced by high‐salt diet impedes stroke recovery
Source: EMBO Rep. 2023 Nov 15;24(12):e57164. doi: 10.15252/embr.202357164 (PMC10702837; doi:10.15252/embr.202357164)
Supplement: Supplementary file 6 — Source Data for Expanded View and Appendix [file EMBR-24-e57164-s004.zip › Source Data for Expanded View and Appendix/Figure EV4/EV4K/CD206 quantification.xlsx]

## Sheet: 工作表1
HSD 4W bone marrow chimeras CD206 IBA1
	CD206
		ND-->HSD		HSD-->HSD
	ND-1	385.25	HSD-1	165.76
	ND-2	277.78	HSD-2	115.66
	ND-3	316.03	HSD-3	99.27
	ND-4	449.91	HSD-4	224.95
	ND-5	349.73	HSD-5	249.54
	ND-6	335.15	HSD-6	188.52
	ND-7	381.6	HSD-7	114.75
	ND-8	347.91	HSD-8	214.94
	Unpaired t test
	P value	<0.0001
	P value summary	****
	Significantly different (P < 0.05)?	Yes
	One- or two-tailed P value?	Two-tailed
	t, df	t=6.766, df=14
