# Supplementary material for: Trained immunity induced by high‐salt diet impedes stroke recovery
Source: EMBO Rep. 2023 Nov 15;24(12):e57164. doi: 10.15252/embr.202357164 (PMC10702837; doi:10.15252/embr.202357164)
Supplement: Supplementary file 6 — Source Data for Expanded View and Appendix [file EMBR-24-e57164-s004.zip › Source Data for Expanded View and Appendix/Figure EV4/EV4K/MAC2 quantification.xlsx]

## Sheet: 工作表1
HSD 4W bone marrow chimeras MAC2 IBA1
	MAC2
		ND-->HSD		HSD-->HSD
	ND-1	224.04	HSD-1	179.42
	ND-2	271.4	HSD-2	140.26
	ND-3	241.35	HSD-3	79.23
	ND-4	177.6	HSD-4	165.76
	ND-5	339.71	HSD-5	138.43
	ND-6	359.74	HSD-6	188.52
	ND-7	345.17	HSD-7	163.93
	ND-8	381.6	HSD-8	125.68
	Unpaired t test
	P value	0.0002
	P value summary	***
	Significantly different (P < 0.05)?	Yes
	One- or two-tailed P value?	Two-tailed
	t, df	t=5.003, df=14
