# Supplementary material for: Trained immunity induced by high‐salt diet impedes stroke recovery
Source: EMBO Rep. 2023 Nov 15;24(12):e57164. doi: 10.15252/embr.202357164 (PMC10702837; doi:10.15252/embr.202357164)
Supplement: Supplementary file 6 — Source Data for Expanded View and Appendix [file EMBR-24-e57164-s004.zip › Source Data for Expanded View and Appendix/Figure EV5/EV5A/Flow quantification.xlsx]

## Sheet: 工作表1
HSD 8W CSL PBMC
		Ly6C hi/Ly6C+				Ly6C low/Ly6C+
		CON	CSL			CON	CSL
	1	43.1	19.4		1	56.9	80.6
	2	27.3	24		2	72.7	76
	3	35.6	26.4		3	64.4	73.6
	4	47.3	39.4		4	52.7	60.6
	5	64.3	14.6		5	35.7	85.4
	6	25	21.7		6	75	78.3
		Unpaired t test				Unpaired t test
		P value	0.0398			P value	0.0402
		P value summary	*			P value summary	*
		Significantly different (P < 0.05)?	Yes			Significantly different (P < 0.05)?	Yes
		One- or two-tailed P value?	Two-tailed			One- or two-tailed P value?	Two-tailed
		t, df	t=2.363, df=10			t, df	t=2.356, df=10
