# Supplementary material for: Trained immunity induced by high‐salt diet impedes stroke recovery
Source: EMBO Rep. 2023 Nov 15;24(12):e57164. doi: 10.15252/embr.202357164 (PMC10702837; doi:10.15252/embr.202357164)
Supplement: Supplementary file 6 — Source Data for Expanded View and Appendix [file EMBR-24-e57164-s004.zip › Source Data for Expanded View and Appendix/Figure EV5/EV5C/Hematoma volume quantification.xlsx]

## Sheet: 工作表1
HSD 8W blood model D3 hematoma volume
		Control		Celastrol
	Ctrl-1	1.351	CSL-1	1.791
	Ctrl-2	1.4305	CSL-2	1.3315
	Ctrl-3	1.2615	CSL-3	1.804
	Ctrl-4	1.5305	CSL-4	1.0975
	Ctrl-5	1.5205	CSL-5	1.788
	Unpaired t test
	P value	0.3826
	P value summary	ns
	Significantly different (P < 0.05)?	No
	One- or two-tailed P value?	Two-tailed
	t, df	t=0.9238, df=8
