# Supplementary material for: Trained immunity induced by high‐salt diet impedes stroke recovery
Source: EMBO Rep. 2023 Nov 15;24(12):e57164. doi: 10.15252/embr.202357164 (PMC10702837; doi:10.15252/embr.202357164)
Supplement: Supplementary file 6 — Source Data for Expanded View and Appendix [file EMBR-24-e57164-s004.zip › Source Data for Expanded View and Appendix/Figure EV5/EV5D/Flow quantification.xlsx]

## Sheet: 工作表1
NR4a1 cKO CSL ICH-B D7 MDMs phenotype
	MDMs	CD36					ARG1					CD206					HO-1
			Control		Celastrol			Control		Celastrol			Control		Celastrol			Control		Celastrol
		Control-1	15.8	CSL-1	15.1		Control-1	8.09	CSL-1	14.5		Control-1	21.7	CSL-1	29.7		Control-1	6.85	CSL-1	9.93
		Control-2	20.2	CSL-2	18.7		Control-2	8.01	CSL-2	10.2		Control-2	28.4	CSL-2	16		Control-2	11.5	CSL-2	7.21
		Control-3	20	CSL-3	17.3		Control-3	8.73	CSL-3	12.3		Control-3	25.3	CSL-3	18.6		Control-3	8.14	CSL-3	15.2
		Control-4	20	CSL-4	19.1		Control-4	15.2	CSL-4	15.5		Control-4	10.4	CSL-4	10.3		Control-4	30.9	CSL-4	24
		Control-5	22.9	CSL-5	20.2		Control-5	17.9	CSL-5	12.1		Control-5	9.39	CSL-5	16		Control-5	34.7	CSL-5	27.2
		Unpaired t test					Unpaired t test					Unpaired t test					Unpaired t test
		P value	0.2705				P value	0.5741				P value	0.8597				P value	0.8159
		P value summary	ns				P value summary	ns				P value summary	ns				P value summary	ns
		Significantly different (P < 0.05)?	No				Significantly different (P < 0.05)?	No				Significantly different (P < 0.05)?	No				Significantly different (P < 0.05)?	No
		One- or two-tailed P value?	Two-tailed				One- or two-tailed P value?	Two-tailed				One- or two-tailed P value?	Two-tailed				One- or two-tailed P value?	Two-tailed
		t, df	t=1.184, df=8				t, df	t=0.5858, df=8				t, df	t=0.1825, df=8				t, df	t=0.2406, df=8
