# Supplementary material for: Trained immunity induced by high‐salt diet impedes stroke recovery
Source: EMBO Rep. 2023 Nov 15;24(12):e57164. doi: 10.15252/embr.202357164 (PMC10702837; doi:10.15252/embr.202357164)
Supplement: Supplementary file 6 — Source Data for Expanded View and Appendix [file EMBR-24-e57164-s004.zip › Source Data for Expanded View and Appendix/Appendix S3/S3A/qPCR quantification.xlsx]

## Sheet: 工作表1
virus overexpresion BMDM- Nr4a1
	Nr4a1
		CON 179	Nr4a1 179
		1.17422	3.31265
		1.51733	3.30139
		1.13797	2.42063
		Unpaired t test
		P value	0.0056
		P value summary	**
		Significantly different (P < 0.05)?	Yes
		One- or two-tailed P value?	Two-tailed
		t, df	t=5.435, df=4
