# Supplementary material for: Trained immunity induced by high‐salt diet impedes stroke recovery
Source: EMBO Rep. 2023 Nov 15;24(12):e57164. doi: 10.15252/embr.202357164 (PMC10702837; doi:10.15252/embr.202357164)
Supplement: Supplementary file 7 — Source Data for Figure 1 [file EMBR-24-e57164-s011.zip]

Archive with 13 entries (8 files):
- Figure 1/
- Figure 1/1B/
- Figure 1/1B/._Behavior quantification.xlsx
- Figure 1/1B/Behavior quantification.xlsx
- Figure 1/1C/
- Figure 1/1C/._Hematoma volume quantification.xlsx
- Figure 1/1C/Hematoma volume quantification.xlsx
- Figure 1/1E/
- Figure 1/1E/._Behavior test  quantification.xlsx
- Figure 1/1E/Behavior test  quantification.xlsx
- Figure 1/1F/
- Figure 1/1F/._Ly76, GFAP, NeuN quantification.xlsx
- Figure 1/1F/Ly76, GFAP, NeuN quantification.xlsx
