# Supplementary material for: Trained immunity induced by high‐salt diet impedes stroke recovery
Source: EMBO Rep. 2023 Nov 15;24(12):e57164. doi: 10.15252/embr.202357164 (PMC10702837; doi:10.15252/embr.202357164)
Supplement: Supplementary file 7 — Source Data for Figure 1 [file EMBR-24-e57164-s011.zip › Figure 1/1B/Behavior quantification.xlsx]

## Sheet: 工作表1
HSD 8W blood model cylinder test
Cylinder test
	ND	Day1	Day3	Day7		HSD	Day1	Day3	Day7		Bonferroni's multiple comparisons test	Mean Diff.	95.00% CI of diff.	Below threshold?	Summary	Adjusted P Value
	BN013 R1	1	0.952381	0.681818		BN014 nL1	1	1	1
	BN013 R2	1	0.869565	0.636364		BN014 L2	1	1	1		8W ND - 8W HSD
	BN013 R1L1	0.625	0.6	0.576923		BN016 nR1L2	0.666667	0.952381	0.64		D1	-0.03718	-0.2240 to 0.1496	No	ns	>0.9999
	BN013 L1	0.583333	0.826087	0.4		BN016 R2L2	1	1	0.75		D3	-0.1273	-0.2606 to 0.006015	No	ns	0.0649
	BN015 nR1	0.730769	0.869565	0.555556		BN016 R2	1	1	0.818182		D7	-0.29	-0.4166 to -0.1634	Yes	****	<0.0001
	BN015 L1	1	1	0.384615		BN016 nR1nL1	0.666667	1	0.772727
	BN015 R1nL1	0.73913	0.772727	0.407407		BI009 R1	1	1	0.863636
	BN015 nR1L1	0.642857	1	0.6		BI009 R2	0.466667	0.636364	0.625
	BI007 nR1	0.727273	0.75	0.448276		BI010 L1	1	0.952381	0.692308
	BI007 nR2	0.904762	0.75	0.571429		BI003-5	1	1	1
	BI008 nL1	1	0.809524	0.545455		BI003-6	1	0.666667	0.692308
	BI008 nL2	0.909091	0.6	0.416667		BI003-7	0.52381	0.809524	0.681818
	BI004-5	1	0.8	0.551724		BI003-8	0.904762	1	1
	BI004-6	0.538462	0.5	0.384615
	BI004-7	1	0.857143	0.62963
