# Supplementary material for: Trained immunity induced by high‐salt diet impedes stroke recovery
Source: EMBO Rep. 2023 Nov 15;24(12):e57164. doi: 10.15252/embr.202357164 (PMC10702837; doi:10.15252/embr.202357164)
Supplement: Supplementary file 7 — Source Data for Figure 1 [file EMBR-24-e57164-s011.zip › Figure 1/1C/Hematoma volume quantification.xlsx]

## Sheet: 工作表1
HSD 8W blood model D7 hematoma volume
		ND		HSD		Unpaired t test
	BI007-1	0.2252	BI003-5	1.2056		P value	0.0465
	BI007-2	0.3222	BI009-1	0.881		P value summary	*
	BI004-7	0.7988	BI003-6	0.3048		Significantly different (P < 0.05)?	Yes
	BI008-3	0.2394	BI009-2	0.7692		One- or two-tailed P value?	Two-tailed
	BI004-5	0.4544	BI003-8	1.1448		t, df	t=2.353, df=8
