# Supplementary material for: Trained immunity induced by high‐salt diet impedes stroke recovery
Source: EMBO Rep. 2023 Nov 15;24(12):e57164. doi: 10.15252/embr.202357164 (PMC10702837; doi:10.15252/embr.202357164)
Supplement: Supplementary file 7 — Source Data for Figure 1 [file EMBR-24-e57164-s011.zip › Figure 1/1E/Behavior test quantification.xlsx]

## Sheet: 工作表1
HSD 8W collagenase model Behavior
	Cylinder test								Neurologic score								Hind limb placing								Corner turn
			Day3	Day7	Day10	Day14	Day21				Day3	Day7	Day10	Day14	Day21				Day3	Day7	Day10	Day14	Day21				Day3	Day7	Day10	Day14	Day21
	ND-1	BN0104(ND)-2	0.67	0.5	0.31	0.63	0.6		ND-1	BN0104(ND)-2	7.5	6	4.5	5.5	3.5		ND-1	BN0104(ND)-2	100	50	100	65	45		ND-1	BN0104(ND)-2	100	95	55	55	45
	ND-2	BN0104(ND)-3	0.894737	0.44	0.29	0.27	0.387097		ND-2	BN0104(ND)-3	5	4	6	3.5	5		ND-2	BN0104(ND)-3	76	100	85	100	100		ND-2	BN0104(ND)-3	100	95	75	75	30
	ND-3	BN0104(ND)-4	0.384615	0.83	0.11	0.45	0.333333		ND-3	BN0104(ND)-4	10	10	5.5	3	4.5		ND-3	BN0104(ND)-4	10	100	100	65	85		ND-3	BN0104(ND)-4	50	100	45	55	95
	ND-4	BN0109(ND)-1	0.57	0.782609	0.76	0.36	0.59		ND-4	BN0109(ND)-1	8	6	3.5	3	5		ND-4	BN0109(ND)-1	35	5	30	100	100		ND-4	BN0109(ND)-1	100	100	45	45	45
	ND-5	BN0109(ND)-3	0.869565	0.37	0.57	0.37	0.26		ND-5	BN0109(ND)-3	10	5	4	4	2		ND-5	BN0109(ND)-3	30	100	100	90	100		ND-5	BN0109(ND)-3	100	55	100	100	85
	ND-6	BN069(ND)-3	1	0.71	0.32	0.43	0.28		ND-6	BN069(ND)-3	13	9	10	5.5	4.5		ND-6	BN069(ND)-3	45	85	75	100	100		ND-6	BN069(ND)-3	65	100	95	65	70
	ND-7	BN035(ND)-2	1	0.47	0.42	0.64	0.42		ND-7	BN035(ND)-2	10.5	9.5	7.5	5	4.5		ND-7	BN035(ND)-2	0	30	95	95	40		ND-7	BN035(ND)-2	100	100	55	45	55
	ND-8	BN090(ND)-1(3)	1	1	0.61	0.26	0.5		ND-8	BN090(ND)-1(3)	17.5	16	13	5	5		ND-8	BN090(ND)-1(3)	25	30	60	100	100		ND-8	BN090(ND)-1(3)	65	55	85	65	40
	ND-9	BN035(ND)-4	0.74	0.91	0.71	0.35	0.38		ND-9	BN035(ND)-4	11.5	9.5	5.5	6.5	4.5		ND-9	BN035(ND)-4	35	0	45	15	30		ND-9	BN035(ND)-4	40	35	90	85	60
	ND-10	BN069(ND)-2	0.6	1	0.69	0.56	0.43		ND-10	BN069(ND)-2	5.5	6	3.5	7	3.5		ND-10	BN069(ND)-2	100	100	55	100	85		ND-10	BN069(ND)-2	85	90	45	25	40
	ND-11	BN050(ND)-2	1	1	0.12	0.04	0.33		ND-11	BN050(ND)-2	12	11	10	4.5	5		ND-11	BN050(ND)-2	0	0	100	0	100		ND-11	BN050(ND)-2	100	100	100	100	70
	HSD-1	BN070(HSD)-1	0.87	0.53	0.67	0.91	0.65		HSD-1	BN070(HSD)-1	8	5.5	3.5	7	8.5		HSD-1	BN070(HSD)-1	100	25	100	25	0		HSD-1	BN070(HSD)-1	55	100	95	75	100
	HSD-2	BN070(HSD)-2	0.91	0.87	0.52	0.65	0.63		HSD-2	BN070(HSD)-2	9.5	10	6.5	9	7		HSD-2	BN070(HSD)-2	30	0	5	25	0		HSD-2	BN070(HSD)-2	100	100	100	90	100
	HSD-3	BN076(HSD)-1	1	0.91	0.9	0.63	0.857143		HSD-3	BN076(HSD)-1	14.5	10.5	10.5	9.5	5.5		HSD-3	BN076(HSD)-1	0	65	70	40	65		HSD-3	BN076(HSD)-1	100	100	100	100	90
	HSD-4	BN105(HSD)-1	1	0.7	1	0.62	0.73		HSD-4	BN105(HSD)-1	10.5	10	6	7.5	6.5		HSD-4	BN105(HSD)-1	100	100	75	30	80		HSD-4	BN105(HSD)-1	100	100	100	90	100
	HSD-5	BN110(HSD)-3	1	0.75	0.9	0.83	0.71		HSD-5	BN110(HSD)-3	15.5	15.5	13.5	5.5	8.5		HSD-5	BN110(HSD)-3	90	0	80	0	0		HSD-5	BN110(HSD)-3	100	100	100	100	100
	HSD-6	BN076(HSD)-2	1	1	1	1	1		HSD-6	BN076(HSD)-2	14	11	10	10	7		HSD-6	BN076(HSD)-2	0	30	0	15	10		HSD-6	BN076(HSD)-2	100	100	100	100	100
	HSD-7	BN034(HSD)-2	1	1	0.86	0.87	0.857143		HSD-7	BN034(HSD)-2	10	10.5	9.5	9.5	6.5		HSD-7	BN034(HSD)-2	0	100	0	60	40		HSD-7	BN034(HSD)-2	100	100	85	100	100
	HSD-8	BN051(HSD)-2	1	0.9	0.7	0.7	0.68		HSD-8	BN051(HSD)-2	10	9.5	8	9	5		HSD-8	BN051(HSD)-2	20	35	5	35	45		HSD-8	BN051(HSD)-2	100	100	85	100	100
	HSD-9	BN105(HSD)-4	1	1	0.74	0.83	0.86		HSD-9	BN105(HSD)-4	13.5	9.5	7.5	8	6.5		HSD-9	BN105(HSD)-4	100	0	55	5	0		HSD-9	BN105(HSD)-4	100	100	100	100	90
	HSD-10	BN034(HSD)-1	1	1	0.95	0.78	0.74		HSD-10	BN034(HSD)-1	17.5	14	13	13	12.5		HSD-10	BN034(HSD)-1	0	100	0	60	80		HSD-10	BN034(HSD)-1	100	100	100	85	65
	HSD-11	BN051(HSD)-1	1	1	0.66	0.61	0.59		HSD-11	BN051(HSD)-1	14.5	11	9.5	7	8		HSD-11	BN051(HSD)-1	0	95	70	50	40		HSD-11	BN051(HSD)-1	100	100	100	100	95
	Bonferroni's multiple comparisons test	Mean Diff.	95.00% CI of diff.	Below threshold?	Summary	Adjusted P Value			Bonferroni's multiple comparisons test	Mean Diff.	95.00% CI of diff.	Below threshold?	Summary	Adjusted P Value			Bonferroni's multiple comparisons test	Mean Diff.	95.00% CI of diff.	Below threshold?	Summary	Adjusted P Value			Bonferroni's multiple comparisons test	Mean Diff.	95.00% CI of diff.	Below threshold?	Summary	Adjusted P Value
	8W ND - 8W HSD								8W ND - 8W HSD								8W ND - 8W HSD								8W ND - 8W HSD
	D3	-0.1865	-0.3771 to 0.004129	No	ns	0.0584			D3	-2.455	-5.406 to 0.4967	No	ns	0.1565			D3	1.455	-38.90 to 41.81	No	ns	>0.9999			D3	-13.64	-33.06 to 5.786	No	ns	0.341
	D7	-0.1498	-0.3404 to 0.04083	No	ns	0.2083			D7	-2.273	-5.224 to 0.6785	No	ns	0.2291			D7	4.545	-35.81 to 44.90	No	ns	>0.9999			D7	-15.91	-35.33 to 3.514	No	ns	0.1695
	D10	-0.3627	-0.5533 to -0.1721	Yes	****	<0.0001			D10	-2.227	-5.178 to 0.7240	No	ns	0.2513			D10	35	-5.354 to 75.35	No	ns	0.1244			D10	-25	-44.42 to -5.577	Yes	**	0.0052
	D14	-0.37	-0.5606 to -0.1794	Yes	****	<0.0001			D14	-3.864	-6.815 to -0.9124	Yes	**	0.0043			D14	44.09	3.737 to 84.44	Yes	*	0.0251			D14	-29.55	-48.97 to -10.12	Yes	***	0.0006
	D21	-0.3449	-0.5355 to -0.1543	Yes	****	<0.0001			D21	-3.136	-6.088 to -0.1851	Yes	*	0.0315			D21	47.73	7.373 to 88.08	Yes	*	0.0124			D21	-36.82	-56.24 to -17.40	Yes	****	<0.0001
