# Supplementary material for: Trained immunity induced by high‐salt diet impedes stroke recovery
Source: EMBO Rep. 2023 Nov 15;24(12):e57164. doi: 10.15252/embr.202357164 (PMC10702837; doi:10.15252/embr.202357164)
Supplement: Supplementary file 7 — Source Data for Figure 1 [file EMBR-24-e57164-s011.zip › Figure 1/1F/Ly76, GFAP, NeuN quantification.xlsx]

## Sheet: 工作表1
HSD 8W collagenase model D21 hematoma volume, NeuN, GFAP
Hematoma volume					NeuN					GFAP
	ND		HSD			ND		HSD			ND		HSD
BN035-2	0.1194	BN034-4	0.133733		BN035-2	1281.48	BN034-4	918.519		ND1	164.815	HSD1	91.6667
BN035-4	0.0962	BN051-2	0.0998		BN035-4	1180.56	BN051-2	843.519		ND2	91.6667	HSD2	70.3704
BN069-2	0.1362	BN105-4	0.18493		BN069-2	870.37	BN076-2	812.963		ND3	83.3333	HSD3	78.7037
BN069-3	0.1044	BN064-2	0.1106		BN069-3	1055.56	BN070-1	604.63		ND4	80.5556	HSD4	39.8148
BN090-3	0.086	BN076-2	0.2892		BN104-2	973.148	BN070-2	772.222		ND5	89.8148	HSD5	47.2222
BN104-2	0.107733	BN070-1	0.101133		BN104-3	1189.81	BN105-1	737.037		ND6	103.704	HSD6	88.8889
BN104-3	0.0742667	BN070-2	0.255267		BN109-1	1065.74	BN105-4	519.444		ND7	142.593	HSD7	81.4815
BN104-4	0.0474	BN076-1	0.1862		BN109-3	1180.56	BN070-3	645.37		ND8	82.4074	HSD8	100.926
BN109-1	0.0514	BN105-1	0.140667							ND9	87.963	HSD9	46.2963
BN109-3	0.0321333	BN110-3	0.192							ND10	43.5185	HSD10	32.4074
	Unpaired t test					Unpaired t test					Unpaired t test
	P value	0.0019				P value	<0.0001				P value	0.0402
	P value summary	**				P value summary	****				P value summary	*
	Significantly different (P < 0.05)?	Yes				Significantly different (P < 0.05)?	Yes				Significantly different (P < 0.05)?	Yes
	One- or two-tailed P value?	Two-tailed				One- or two-tailed P value?	Two-tailed				One- or two-tailed P value?	Two-tailed
	t, df	t=3.645, df=18				t, df	t=5.498, df=14				t, df	t=2.211, df=18
