# Supplementary material for: Trained immunity induced by high‐salt diet impedes stroke recovery
Source: EMBO Rep. 2023 Nov 15;24(12):e57164. doi: 10.15252/embr.202357164 (PMC10702837; doi:10.15252/embr.202357164)
Supplement: Supplementary file 8 — Source Data for Figure 2 [file EMBR-24-e57164-s005.zip]

Archive with 25 entries (16 files):
- Figure 2/
- Figure 2/2A/
- Figure 2/2A/._Flow quantification.xlsx
- Figure 2/2A/Flow quantification.xlsx
- Figure 2/2B/
- Figure 2/2B/._Flow quantification.xlsx
- Figure 2/2B/Flow quantification.xlsx
- Figure 2/2C/
- Figure 2/2C/._Flow quantification.xlsx
- Figure 2/2C/Flow quantification.xlsx
- Figure 2/2D/
- Figure 2/2D/._qPCR quantification.xlsx
- Figure 2/2D/qPCR quantification.xlsx
- Figure 2/2F/
- Figure 2/2F/._Hematoma volume quantification.xlsx
- Figure 2/2F/Hematoma volume quantification.xlsx
- Figure 2/2G/
- Figure 2/2G/._Flow quantification.xlsx
- Figure 2/2G/Flow quantification.xlsx
- Figure 2/2H/
- Figure 2/2H/._Flow quantification.xlsx
- Figure 2/2H/Flow quantification.xlsx
- Figure 2/2I/
- Figure 2/2I/._Flow quantification.xlsx
- Figure 2/2I/Flow quantification.xlsx
