# Supplementary material for: Trained immunity induced by high‐salt diet impedes stroke recovery
Source: EMBO Rep. 2023 Nov 15;24(12):e57164. doi: 10.15252/embr.202357164 (PMC10702837; doi:10.15252/embr.202357164)
Supplement: Supplementary file 8 — Source Data for Figure 2 [file EMBR-24-e57164-s005.zip › Figure 2/2A/Flow quantification.xlsx]

## Sheet: 工作表1
HSD 8W ICH-B D7 MDMs/MG phenotype flow
	MDM CD36			MDM CD206			MDM CD36/CD206
	ND	HSD		ND	HSD		ND	HSD
	10.5	1.38		48.5	7.06		11.8	2.75
	11.9	5.45		50.1	22.8		7.87	3.81
	10.4	8.55		53.7	14.9		14.1	5.76
	14	15.1		41.1	29.4		16.6	5.39
	19.1	15.6		37.1	24.4		9.26	0.15
	25.3	13		31.8	25.5		6.25	6.89
	33.7	9.95		41.2	36.3		12.4	2.2
	19.7	13.8		42.9	35.5		7.37	8.74
	19.9			46.6			13.1
	Unpaired t test			Unpaired t test			Unpaired t test
	P value	0.0257		P value	0.0003		P value	0.0007
	P value summary	*		P value summary	***		P value summary	***
	Significantly different (P < 0.05)?	Yes		Significantly different (P < 0.05)?	Yes		Significantly different (P < 0.05)?	Yes
	One- or two-tailed P value?	Two-tailed		One- or two-tailed P value?	Two-tailed		One- or two-tailed P value?	Two-tailed
	t, df	t=2.476, df=15		t, df	t=4.706, df=15		t, df	t=4.232, df=15
