# Supplementary material for: Trained immunity induced by high‐salt diet impedes stroke recovery
Source: EMBO Rep. 2023 Nov 15;24(12):e57164. doi: 10.15252/embr.202357164 (PMC10702837; doi:10.15252/embr.202357164)
Supplement: Supplementary file 8 — Source Data for Figure 2 [file EMBR-24-e57164-s005.zip › Figure 2/2B/Flow quantification.xlsx]

## Sheet: 工作表1
HSD 8W ICH-B D5 in vivo erythrophagocytosis
	ND	HSD
	42	16.4
	45.1	16.1
	47.4	18.1
	39	19.8
	20.6	9.29
	24.2	11.4
	32.3	8.94
	Unpaired t test
	P value	0.0003
	P value summary	***
	Significantly different (P < 0.05)?	Yes
	One- or two-tailed P value?	Two-tailed
	t, df	t=5.049, df=12
