# Supplementary material for: Trained immunity induced by high‐salt diet impedes stroke recovery
Source: EMBO Rep. 2023 Nov 15;24(12):e57164. doi: 10.15252/embr.202357164 (PMC10702837; doi:10.15252/embr.202357164)
Supplement: Supplementary file 8 — Source Data for Figure 2 [file EMBR-24-e57164-s005.zip › Figure 2/2C/Flow quantification.xlsx]

## Sheet: 工作表1
HSD 8W ICH-B D7 MG phenotype flow
	MG CD36			MG CD206			MG ARG1			MG MerTK
	ND	HSD		ND	HSD		ND	HSD		ND	HSD
	15.1	29.7		61.1	51.9		20.4	17.7		64.8	62
	11.8	20.6		57.3	64.7		16.8	13.2		62.3	56.5
	12.4	14.8		61.2	60.4		15.8	15.9		59.8	53.7
	14.7	10.4		60.7	68.4		14.9	14.3		58.1	57.3
	7.8	11.1		69.7	67.2		10.9	18.9		51.3	64.4
	6.7	11.8		70.7	70		14.3	17.8		50.5	64.2
	11	10.6		73.5	66.3		16.6	17.4		65.6	53.7
	12	12.5		73.1	69.7		20.5	14.6		63.7	50.4
	11			64.6
	Unpaired t test			Unpaired t test
	P value	0.1417		P value	0.7539		Unpaired t test			Unpaired t test
	P value summary	ns		P value summary	ns		P value	0.9705		P value	0.5424
	Significantly different (P < 0.05)?	No		Significantly different (P < 0.05)?	No		P value summary	ns		P value summary	ns
	One- or two-tailed P value?	Two-tailed		One- or two-tailed P value?	Two-tailed		Significantly different (P < 0.05)?	No		Significantly different (P < 0.05)?	No
	t, df	t=1.551, df=15		t, df	t=0.3193, df=15		One- or two-tailed P value?	Two-tailed		One- or two-tailed P value?	Two-tailed
							t, df	t=0.03761, df=14		t, df	t=0.6245, df=14
