# Supplementary material for: Trained immunity induced by high‐salt diet impedes stroke recovery
Source: EMBO Rep. 2023 Nov 15;24(12):e57164. doi: 10.15252/embr.202357164 (PMC10702837; doi:10.15252/embr.202357164)
Supplement: Supplementary file 8 — Source Data for Figure 2 [file EMBR-24-e57164-s005.zip › Figure 2/2D/qPCR quantification.xlsx]

## Sheet: 工作表1
HSD 8W ICH-B D7 MG gene expression
	Tnf			Apoe			Tspo			Hdac1			Hdac2			Tmem119
	ND	HSD		ND	HSD		ND	HSD		ND	HSD		ND	HSD		ND	HSD
	6.6524	8.3229		41.162	67.235		5.85	8.987		0.7702	2.2665		0.0517	0.1549		6.4343	11.265
	10.699	12.307		95.315	39.104		9.6352	8.6896		1.8665	1.82		0.0986	0.1048		13.019	13.484
	6.8068	5.993		58.694	16.927		8.1706	8.1135		1.6099	0.9248		0.081	0.0685		10.039	7.2719
	7.4934			48.611			5.3045			1.6025			0.0876			7.5675
	Unpaired t test			Unpaired t test			Unpaired t test			Unpaired t test			Unpaired t test			Unpaired t test
	P value	0.6354		P value	0.3372		P value	0.3153		P value	0.652		P value	0.2721		P value	0.5672
	P value summary	ns		P value summary	ns		P value summary	ns		P value summary	ns		P value summary	ns		P value summary	ns
	Significantly different (P < 0.05)?	No		Significantly different (P < 0.05)?	No		Significantly different (P < 0.05)?	No		Significantly different (P < 0.05)?	No		Significantly different (P < 0.05)?	No		Significantly different (P < 0.05)?	No
	One- or two-tailed P value?	Two-tailed		One- or two-tailed P value?	Two-tailed		One- or two-tailed P value?	Two-tailed		One- or two-tailed P value?	Two-tailed		One- or two-tailed P value?	Two-tailed		One- or two-tailed P value?	Two-tailed
	t, df	t=0.5045, df=5		t, df	t=1.061, df=5		t, df	t=1.116, df=5		t, df	t=0.4792, df=5		t, df	t=1.234, df=5		t, df	t=0.6121, df=5
