# Supplementary material for: Trained immunity induced by high‐salt diet impedes stroke recovery
Source: EMBO Rep. 2023 Nov 15;24(12):e57164. doi: 10.15252/embr.202357164 (PMC10702837; doi:10.15252/embr.202357164)
Supplement: Supplementary file 8 — Source Data for Figure 2 [file EMBR-24-e57164-s005.zip › Figure 2/2F/Hematoma volume quantification.xlsx]

## Sheet: 工作表1
HSD 8W blood model D3 hematoma volume
		ND		HSD
	ND-1	2.8215	HSD-1	1.91
	ND-2	2.0675	HSD-2	2.678
	ND-3	2.5575	HSD-3	2.26
	ND-4	2.494	HSD-4	2.456
	Unpaired t test
	P value	0.5072
	P value summary	ns
	Significantly different (P < 0.05)?	No
	One- or two-tailed P value?	Two-tailed
	t, df	t=0.7051, df=6
