# Supplementary material for: Trained immunity induced by high‐salt diet impedes stroke recovery
Source: EMBO Rep. 2023 Nov 15;24(12):e57164. doi: 10.15252/embr.202357164 (PMC10702837; doi:10.15252/embr.202357164)
Supplement: Supplementary file 8 — Source Data for Figure 2 [file EMBR-24-e57164-s005.zip › Figure 2/2G/Flow quantification.xlsx]

## Sheet: 工作表1
HSD 8W ICH-B D3
		MDMs/CD45hi
		ND	HSD
		10.5	14.9
		12.2	10.5
		17	13.4
		20	12.7
		Unpaired t test
		P value	0.4193
		P value summary	ns
		Significantly different (P < 0.05)?	No
		One- or two-tailed P value?	Two-tailed
		t, df	t=0.8668, df=6
