# Supplementary material for: Trained immunity induced by high‐salt diet impedes stroke recovery
Source: EMBO Rep. 2023 Nov 15;24(12):e57164. doi: 10.15252/embr.202357164 (PMC10702837; doi:10.15252/embr.202357164)
Supplement: Supplementary file 8 — Source Data for Figure 2 [file EMBR-24-e57164-s005.zip › Figure 2/2H/Flow quantification.xlsx]

## Sheet: 工作表1
HSD 8W ICH-B D3 MDMs phenotype
		CD86+			MHC II+			TNF+			IL-1a+			IL-6+
	MDMs	ND	HSD		ND	HSD		ND	HSD		ND	HSD		ND	HSD
		83.9	52.5		29.4	35.7		12.8	56.7		17.6	10.7		18	18.56
		63.2	64.3		34.6	32.5		51.6	68.2		18.88	14.8		13.5	19.25
		61.2	61.3		32.6	35.9		69.2	65.9		16.53	15.1		25.3	22.6
		63.4	58.1		32	39.3		59.8	60.4		13	11.6		34	32.2
		40.8	50.9		49	47.6		47.4	56.8		11	12.39		42.4	31
		41.1	52.5		34.8	40		42.7	47
		55.8	40.8		38.7	45.3		49.3	43.4
		Unpaired t test			Unpaired t test			Unpaired t test			Unpaired t test			Unpaired t test
		P value	0.5255		P value	0.2807		P value	0.2361		P value	0.1847		P value	0.7573
		P value summary	ns		P value summary	ns		P value summary	ns		P value summary	ns		P value summary	ns
		Significantly different (P < 0.05)?	No		Significantly different (P < 0.05)?	No		Significantly different (P < 0.05)?	No		Significantly different (P < 0.05)?	No		Significantly different (P < 0.05)?	No
		One- or two-tailed P value?	Two-tailed		One- or two-tailed P value?	Two-tailed		One- or two-tailed P value?	Two-tailed		One- or two-tailed P value?	Two-tailed		One- or two-tailed P value?	Two-tailed
		t, df	t=0.6540, df=12		t, df	t=1.130, df=12		t, df	t=1.247, df=12		t, df	t=1.451, df=8		t, df	t=0.3198, df=8
