# Supplementary material for: Trained immunity induced by high‐salt diet impedes stroke recovery
Source: EMBO Rep. 2023 Nov 15;24(12):e57164. doi: 10.15252/embr.202357164 (PMC10702837; doi:10.15252/embr.202357164)
Supplement: Supplementary file 9 — Source Data for Figure 3 [file EMBR-24-e57164-s003.zip]

Archive with 23 entries (16 files):
- Figure 3/
- Figure 3/3B/
- Figure 3/3B/._Seahorse quantification.xlsx
- Figure 3/3B/Seahorse quantification.xlsx
- Figure 3/3D/
- Figure 3/3D/._qPCR quantification.xlsx
- Figure 3/3D/qPCR quantification.xlsx
- Figure 3/3F/
- Figure 3/3F/._Behavior quantification.xlsx
- Figure 3/3F/Behavior quantification.xlsx
- Figure 3/3G/
- Figure 3/3G/._Ly76 quantification.xlsx
- Figure 3/3G/._~$Ly76 quantification.xlsx
- Figure 3/3G/Ly76 quantification.xlsx
- Figure 3/3G/~$Ly76 quantification.xlsx
- Figure 3/3H/
- Figure 3/3H/._NeuN, GFAP quantification.xlsx
- Figure 3/3H/._~$NeuN, GFAP quantification.xlsx
- Figure 3/3H/NeuN, GFAP quantification.xlsx
- Figure 3/3H/~$NeuN, GFAP quantification.xlsx
- Figure 3/3I/
- Figure 3/3I/._CD206, MAC2 quantification.xlsx
- Figure 3/3I/CD206, MAC2 quantification.xlsx
