# Supplementary material for: Trained immunity induced by high‐salt diet impedes stroke recovery
Source: EMBO Rep. 2023 Nov 15;24(12):e57164. doi: 10.15252/embr.202357164 (PMC10702837; doi:10.15252/embr.202357164)
Supplement: Supplementary file 9 — Source Data for Figure 3 [file EMBR-24-e57164-s003.zip › Figure 3/3B/Seahorse quantification.xlsx]

## Sheet: 工作表1
Seahorse BMDM
	well	Basal Respiration			ATP Production			Maximal Respiration
		ND	HSD		ND	HSD		ND	HSD
		76.2223	43.7079		69.2886	n/a		95.9986	56.2361
		133.778	33.9234		111.07	25.9861		104.685	41.9237
		46.9129	21.1856		n/a	21.2866		70.4855	37.9019
		71.5114	39.3645		57.2004	33.1408		95.7191	47.7583
		75.1497	47.7797		62.3864	n/a		98.6246	53.6159
		49.9649	39.6555		n/a	33.478		68.6432	39.0938
		89.5126	57.158		80.0668	52.4091		72.6298	41.5782
		80.5234	60.6798		73.1786	56.1332		71.8056	44.2919
		86.7579	71.0544		77.397	n/a		79.9706	42.0699
	average by mouse
		85.6376	32.939		90.1793	23.6364		90.3896	45.3539
		65.542	42.2666		59.7934	33.3094		87.6623	46.8227
		85.5979	62.9641		76.8808	54.2711		74.802	42.6466
		Unpaired t test			Unpaired t test			Unpaired t test
		P value	0.0416		P value	0.0378		P value	0.0014
		P value summary	*		P value summary	*		P value summary	**
		Significantly different (P < 0.05)?	Yes		Significantly different (P < 0.05)?	Yes		Significantly different (P < 0.05)?	Yes
		One- or two-tailed P value?	Two-tailed		One- or two-tailed P value?	Two-tailed		One- or two-tailed P value?	Two-tailed
		t, df	t=2.958, df=4		t, df	t=3.056, df=4		t, df	t=7.933, df=4
