# Supplementary material for: Trained immunity induced by high‐salt diet impedes stroke recovery
Source: EMBO Rep. 2023 Nov 15;24(12):e57164. doi: 10.15252/embr.202357164 (PMC10702837; doi:10.15252/embr.202357164)
Supplement: Supplementary file 9 — Source Data for Figure 3 [file EMBR-24-e57164-s003.zip › Figure 3/3D/qPCR quantification.xlsx]

## Sheet: 工作表1
2W BMDM qPCR
Arg1	3hr vs 0hr				6hr vs 0hr				Trem2	3hr vs 0hr				6hr vs 0hr				Apoe	3hr vs 0hr				6hr vs 0hr
	ND 139	HSD 139	ND 179		ND 139	HSD 139	ND 179			ND 139	HSD 139	ND 179		ND 139	HSD 139	ND 179			ND 139	HSD 139	ND 179		ND 139	HSD 139	ND 179
	0.854965	0.342701	0.852088		0.408684	0.165561	0.514776			0.98507	0.759205	0.453755		0.549417	0.328254	0.349028			0.884833	0.717557	0.462642		1.307	0.661183	0.607136
	0.823803	0.370756	0.72595		0.338682	0.0966973	0.500946			1.01019	0.544258	0.588902		0.900655	0.489008	0.339701			1.8986	0.751208	0.488681		1.34295	0.795754	0.694067
	0.720601	0.258484	0.740461		0.331905	0.167963	0.424808			1.23875	0.475827	0.67441		0.900734	0.416301	0.475156			0.701624	0.91546	0.269356		1.33791	0.726273	0.453503
	0.749351	0.296067	0.62763		0.376231	0.167766	0.445578			1.0163	0.82502	0.579106		0.917996	0.531559	0.322178			1.45887	0.925446	0.78159		0.852682	0.801932	0.666181
	Bonferroni's multiple comparisons test	Mean Diff.	95.00% CI of diff.	Below threshold?	Summary	Adjusted P Value				Bonferroni's multiple comparisons test	Mean Diff.	95.00% CI of diff.	Below threshold?	Summary	Adjusted P Value				Bonferroni's multiple comparisons test	Mean Diff.	95.00% CI of diff.	Below threshold?	Summary	Adjusted P Value
	Thrombin 3hr									Thrombin 3hr									Thrombin 3hr
	ND + 139 mM Na+ vs. HSD + 139 mM Na+	0.4702	0.3723 to 0.5680	Yes	****	<0.0001				ND + 139 mM Na+ vs. HSD + 139 mM Na+	0.4115	0.1939 to 0.6291	Yes	***	0.0004				ND + 139 mM Na+ vs. HSD + 139 mM Na+	0.4086	-0.05351 to 0.8706	No	ns	0.0887
	ND + 139 mM Na+ vs. ND + 179 mM Na+	0.05065	-0.04722 to 0.1485	No	ns	0.4438				ND + 139 mM Na+ vs. ND + 179 mM Na+	0.4885	0.2709 to 0.7061	Yes	****	<0.0001				ND + 139 mM Na+ vs. ND + 179 mM Na+	0.7354	0.2733 to 1.197	Yes	**	0.0021
	Thrombin 6hr									Thrombin 6hr									Thrombin 6hr
	ND + 139 mM Na+ vs. HSD + 139 mM Na+	0.2144	0.1165 to 0.3122	Yes	****	<0.0001				ND + 139 mM Na+ vs. HSD + 139 mM Na+	0.3759	0.1583 to 0.5935	Yes	**	0.001				ND + 139 mM Na+ vs. HSD + 139 mM Na+	0.4638	0.001776 to 0.9259	Yes	*	0.049
	ND + 139 mM Na+ vs. ND + 179 mM Na+	-0.1077	-0.2055 to -0.009781	Yes	*	0.03				ND + 139 mM Na+ vs. ND + 179 mM Na+	0.4457	0.2281 to 0.6633	Yes	***	0.0002				ND + 139 mM Na+ vs. ND + 179 mM Na+	0.6049	0.1428 to 1.067	Yes	**	0.0099
