# Supplementary material for: Trained immunity induced by high‐salt diet impedes stroke recovery
Source: EMBO Rep. 2023 Nov 15;24(12):e57164. doi: 10.15252/embr.202357164 (PMC10702837; doi:10.15252/embr.202357164)
Supplement: Supplementary file 9 — Source Data for Figure 3 [file EMBR-24-e57164-s003.zip › Figure 3/3F/Behavior quantification.xlsx]

## Sheet: 工作表1
HSD 4W chimeras cylinder test
		Cylinder test
			ND chimeras	Day3	Day7	Day10		HSD chimeras	Day3	Day7	Day10
			1	0.555556	0.6	0.24		1	1	0.85	0.714286
			2	1	0.653846	0.291667		2	1	0.952381	0.857143
			3	0.761905	0.68	0.25		3	1	1	1
			4	0.869565	0.545455	0.238095		4	1	0.952381	0.714286
			5	0.541667	0.238095	0.181818		5	0.583333	0.730769	0.565217
			6	0.461538	0.304348	0.16		6	0.952381	0.952381	1
			7	0.8	0.275862	0.24		7	0.8	0.782609	0.681818
			8	0.666667	0.4	0.375		8	0.95	0.95	0.85
			9	0.869565	0.380952	0.173913		9	0.952381	0.730769	0.608696
			10	0.9	0.53125	0.142857		10	0.904762	0.809524	0.551724
								11	0.95	0.75	0.76
								12	0.833333	0.666667	1
			Bonferroni's multiple comparisons test	Predicted (LS) mean diff.	95.00% CI of diff.	Below threshold?	Summary	Adjusted P Value
			ND - HSD
			D3	-0.1679	-0.3153 to -0.02040	Yes	*	0.0204
			D7	-0.383	-0.5305 to -0.2355	Yes	****	<0.0001
			D10	-0.5459	-0.6934 to -0.3985	Yes	****	<0.0001
