# Supplementary material for: Trained immunity induced by high‐salt diet impedes stroke recovery
Source: EMBO Rep. 2023 Nov 15;24(12):e57164. doi: 10.15252/embr.202357164 (PMC10702837; doi:10.15252/embr.202357164)
Supplement: Supplementary file 9 — Source Data for Figure 3 [file EMBR-24-e57164-s003.zip › Figure 3/3G/Ly76 quantification.xlsx]

## Sheet: 工作表1
HSD 4W chimeras hematoma volume
	Hematoma volume
		ND		HSD
	D10-1(0717)	0.085	D10-4(0717)	0.129
	D10-2(0117)	0.052	D10-3(0717)	0.0472
	D10-1(0117)	0.0606	D10-2(0717)	0.1942
	D10-2(0717)	0.0356	D10-2(0117)	0.138
	D10-3(0717)	0.116	D10-1(0717)	0.103
	D10-5	0.0466	D10-1(0117)	0.0878
	D10-8	0.0438	D10-5	0.0866
	Unpaired t test
	P value	0.0345
	P value summary	*
	Significantly different (P < 0.05)?	Yes
	One- or two-tailed P value?	Two-tailed
	t, df	t=2.383, df=12
