# Supplementary material for: Trained immunity induced by high‐salt diet impedes stroke recovery
Source: EMBO Rep. 2023 Nov 15;24(12):e57164. doi: 10.15252/embr.202357164 (PMC10702837; doi:10.15252/embr.202357164)
Supplement: Supplementary file 9 — Source Data for Figure 3 [file EMBR-24-e57164-s003.zip › Figure 3/3H/NeuN, GFAP quantification.xlsx]

## Sheet: 工作表1
HSD 4W chimeras NeuN, GFAP
	NeuN					GFAP
		ND		HSD			ND		HSD
	ND-1	1190.74	HSD-1	817.593		ND1	26	HSD1	21
	ND-2	1226.85	HSD-2	758.333		ND2	16	HSD2	47
	ND-3	1141.67	HSD-3	730.556		ND3	21.3333	HSD3	20.3333
	ND-4	1074.07	HSD-4	785.185		ND4	18	HSD4	47.3333
	ND-5	1092.59	HSD-5	891.667		ND5	13.6667	HSD7	22
	ND-6	1042.59	HSD-6	1027.78		ND8	19.3333	HSD9	33
	ND-7	1194.44	HSD-7	892.593
	ND-8	884.259	HSD-8	850.926
	ND-9	843.519	HSD-9	712.963
	Unpaired t test					Unpaired t test
	P value	0.0004				P value	0.0436
	P value summary	***				P value summary	*
	Significantly different (P < 0.05)?	Yes				Significantly different (P < 0.05)?	Yes
	One- or two-tailed P value?	Two-tailed				One- or two-tailed P value?	Two-tailed
	t, df	t=4.422, df=16				t, df	t=2.309, df=10
