# Supplementary material for: Trained immunity induced by high‐salt diet impedes stroke recovery
Source: EMBO Rep. 2023 Nov 15;24(12):e57164. doi: 10.15252/embr.202357164 (PMC10702837; doi:10.15252/embr.202357164)
Supplement: Supplementary file 9 — Source Data for Figure 3 [file EMBR-24-e57164-s003.zip › Figure 3/3I/CD206, MAC2 quantification.xlsx]

## Sheet: 工作表1
HSD 4W chimeras CD206+IBA1+, MAC2+IBA1+
	CD206+IBA1+					MAC2+IBA1+
		ND		HSD			ND		HSD
	ND1	150	HSD2	91.6667		ND1	159.722	HSD1	101.389
	ND2	124.074	HSD3	77.7778		ND2	168.056	HSD2	84.7222
	ND3	106.944	HSD4	44.4444		ND3	429.167	HSD3	138.889
	ND4	119.444	HSD5	93.0556		ND4	150	HSD4	65.2778
	ND5	125	HSD7	71.2963		ND5	243.056	HSD5	47.2222
	ND8	79.1667	HSD9	72.2222		ND6	125	HSD7	113.889
	ND9	172.222	HSD10	43.0556		ND8	359.722	HSD9	148.611
	Unpaired t test					Unpaired t test
	P value	0.0017				P value	0.0142
	P value summary	**				P value summary	*
	Significantly different (P < 0.05)?	Yes				Significantly different (P < 0.05)?	Yes
	One- or two-tailed P value?	Two-tailed				One- or two-tailed P value?	Two-tailed
	t, df	t=4.029, df=12				t, df	t=2.868, df=12
