# Supplementary material for: Trained immunity induced by high‐salt diet impedes stroke recovery
Source: EMBO Rep. 2023 Nov 15;24(12):e57164. doi: 10.15252/embr.202357164 (PMC10702837; doi:10.15252/embr.202357164)
Supplement: Supplementary file 10 — Source Data for Figure 4 [file EMBR-24-e57164-s001.zip]

Archive with 13 entries (8 files):
- Figure 4/
- Figure 4/4B/
- Figure 4/4B/._Flow quantification.xlsx
- Figure 4/4B/Flow quantification.xlsx
- Figure 4/4C/
- Figure 4/4C/._Flow quantification.xlsx
- Figure 4/4C/Flow quantification.xlsx
- Figure 4/4D/
- Figure 4/4D/._Flow quantification.xlsx
- Figure 4/4D/Flow quantification.xlsx
- Figure 4/4E/
- Figure 4/4E/._Flow quantification.xlsx
- Figure 4/4E/Flow quantification.xlsx
