# Supplementary material for: Trained immunity induced by high‐salt diet impedes stroke recovery
Source: EMBO Rep. 2023 Nov 15;24(12):e57164. doi: 10.15252/embr.202357164 (PMC10702837; doi:10.15252/embr.202357164)
Supplement: Supplementary file 10 — Source Data for Figure 4 [file EMBR-24-e57164-s001.zip › Figure 4/4B/Flow quantification.xlsx]

## Sheet: 工作表1
HSD 8W myelopoiesis/PBMC
		HSPC
		Percentage of Lin- population					Unpaired t test
		ND		HSD			P value	0.3786
		1	4.81446	1	6.20508		P value summary	ns
		2	5.07751	2	4.73278		Significantly different (P < 0.05)?	No
		3	6.9578	3	4.49014		One- or two-tailed P value?	Two-tailed
		4	6.60635	4	5.49789		t, df	t=0.9505, df=6
		GMP
		Percentage of Lin- population					Unpaired t test
		ND		HSD			P value	0.0455
		1	12.6177	1	12.7656		P value summary	*
		2	11.9493	2	15.6572		Significantly different (P < 0.05)?	Yes
		3	9.57309	3	15.1877		One- or two-tailed P value?	Two-tailed
		4	13.7931	4	17.2626		t, df	t=2.517, df=6
