# Supplementary material for: Trained immunity induced by high‐salt diet impedes stroke recovery
Source: EMBO Rep. 2023 Nov 15;24(12):e57164. doi: 10.15252/embr.202357164 (PMC10702837; doi:10.15252/embr.202357164)
Supplement: Supplementary file 10 — Source Data for Figure 4 [file EMBR-24-e57164-s001.zip › Figure 4/4C/Flow quantification.xlsx]

## Sheet: 工作表1
HSD 8W myelopoiesis/PBMC
		CD11b+Ly6C hi
		ND	HSD				Unpaired t test
		2.11	3.66				P value	0.0003
		1.53	5.77				P value summary	***
		0.8	3.23				Significantly different (P < 0.05)?	Yes
		0.71	1.84				One- or two-tailed P value?	Two-tailed
		0.42	3.8				t, df	t=4.825, df=14
		2.11	4.54
		1.33	3.61
		1.62	5.6
