# Supplementary material for: Trained immunity induced by high‐salt diet impedes stroke recovery
Source: EMBO Rep. 2023 Nov 15;24(12):e57164. doi: 10.15252/embr.202357164 (PMC10702837; doi:10.15252/embr.202357164)
Supplement: Supplementary file 10 — Source Data for Figure 4 [file EMBR-24-e57164-s001.zip › Figure 4/4D/Flow quantification.xlsx]

## Sheet: 工作表1
HSD 8W+ ND 1W myelopoiesis/PBMC
		HSPC
		Percentage of Lin- population					Unpaired t test
		ND		HSD			P value	0.1854
		1	8.4452	1	7.99376		P value summary	ns
		2	8.19197	2	6.93122		Significantly different (P < 0.05)?	No
		3	7.60695	3	7.33386		One- or two-tailed P value?	Two-tailed
		4	7.81689	4	6.10281		t, df	t=1.495, df=6
		GMP
		Percentage of Lin- population					Unpaired t test
		ND		HSD			P value	0.0776
		1	13.5643	1	14.3946		P value summary	ns
		2	13.6834	2	13.6765		Significantly different (P < 0.05)?	No
		3	13.1814	3	13.9213		One- or two-tailed P value?	Two-tailed
		4	13.404	4	13.3181		t, df	t=2.127, df=6
