# Supplementary material for: Trained immunity induced by high‐salt diet impedes stroke recovery
Source: EMBO Rep. 2023 Nov 15;24(12):e57164. doi: 10.15252/embr.202357164 (PMC10702837; doi:10.15252/embr.202357164)
Supplement: Supplementary file 10 — Source Data for Figure 4 [file EMBR-24-e57164-s001.zip › Figure 4/4E/Flow quantification.xlsx]

## Sheet: 工作表1
HSD 8W+ ND 1W myelopoiesis/PBMC
		CD11b+Ly6C hi					Unpaired t test
		ND	HSD				P value	0.1294
		0.8	0.35				P value summary	ns
		0.67	0.45				Significantly different (P < 0.05)?	No
		0.64	0.29				One- or two-tailed P value?	Two-tailed
		1.72	0.78				t, df	t=1.757, df=6
