# Supplementary material for: Trained immunity induced by high‐salt diet impedes stroke recovery
Source: EMBO Rep. 2023 Nov 15;24(12):e57164. doi: 10.15252/embr.202357164 (PMC10702837; doi:10.15252/embr.202357164)
Supplement: Supplementary file 11 — Source Data for Figure 5 [file EMBR-24-e57164-s012.zip]

Archive with 30 entries (20 files):
- Figure 5/
- Figure 5/5B/
- Figure 5/5B/._Behavior test quantification.xlsx
- Figure 5/5B/Behavior test quantification.xlsx
- Figure 5/5C/
- Figure 5/5C/._Ly76, GFAP, NeuN quantification.xlsx
- Figure 5/5C/Ly76, GFAP, NeuN quantification.xlsx
- Figure 5/5D/
- Figure 5/5D/._CD206, MAC2 quantification.xlsx
- Figure 5/5D/._~$CD206, MAC2 quantification.xlsx
- Figure 5/5D/CD206, MAC2 quantification.xlsx
- Figure 5/5D/~$CD206, MAC2 quantification.xlsx
- Figure 5/5E/
- Figure 5/5E/._Flow quantification.xlsx
- Figure 5/5E/Flow quantification.xlsx
- Figure 5/5F/
- Figure 5/5F/._Flow quantification.xlsx
- Figure 5/5F/Flow quantification.xlsx
- Figure 5/5G/
- Figure 5/5G/._Flow quantification.xlsx
- Figure 5/5G/Flow quantification.xlsx
- Figure 5/5I/
- Figure 5/5I/._Cresyl violet quantification.xlsx
- Figure 5/5I/Cresyl violet quantification.xlsx
- Figure 5/5J/
- Figure 5/5J/._MAP2 quantification.xlsx
- Figure 5/5J/MAP2 quantification.xlsx
- Figure 5/5K/
- Figure 5/5K/._GFAP quantification.xlsx
- Figure 5/5K/GFAP quantification.xlsx
