# Supplementary material for: Trained immunity induced by high‐salt diet impedes stroke recovery
Source: EMBO Rep. 2023 Nov 15;24(12):e57164. doi: 10.15252/embr.202357164 (PMC10702837; doi:10.15252/embr.202357164)
Supplement: Supplementary file 11 — Source Data for Figure 5 [file EMBR-24-e57164-s012.zip › Figure 5/5B/Behavior test quantification.xlsx]

## Sheet: 工作表1
HSD 8W + ND 1W ICH-B D7 cylinder test
	Cylinder
	ND+ND	Day1	Day3	Day7		HSD+ND	Day1	Day3	Day7
	BN193-3	1	0.761905	0.08		BN194-3	0.9091	1	0.7
	BN193-4	0.8	0.428571	0.516129		BN197-1	1	0.791667	0.833333
	BN219-1	0.7917	0.346154	0.178571		BN220-1	0.8696	0.64	0.322581
	BN219-3	0.9048	0.275862	0		BN220-2	1	0.8	0.666667
	BN219-4	0.2857	0.133333	0		BN220-3	0.6667	0.6	0.68
	BN241-1	0.5714	0.545455	0.5		BN220-4	0.6667	0.428571	0.4
	BN241-3	0.8636	0.952381	0.52		BN242-1	0.9524	0.952381	0.863636
	BN241-4	0.0357	0	0		BN242-4	0.25	0.904762	0.0740741
	Bonferroni's multiple comparisons test	Mean Diff.	95.00% CI of diff.	Below threshold?	Summary	Adjusted P Value
	8W ND+1W ND - 8W HSD+1W ND
	D1	-0.1327	-0.4751 to 0.2097	No	ns	>0.9999
	D3	-0.3344	-0.6768 to 0.008068	No	ns	0.0577
	D7	-0.3433	-0.6857 to -0.0008068	Yes	*	0.0493
