# Supplementary material for: Trained immunity induced by high‐salt diet impedes stroke recovery
Source: EMBO Rep. 2023 Nov 15;24(12):e57164. doi: 10.15252/embr.202357164 (PMC10702837; doi:10.15252/embr.202357164)
Supplement: Supplementary file 11 — Source Data for Figure 5 [file EMBR-24-e57164-s012.zip › Figure 5/5C/Ly76, GFAP, NeuN quantification.xlsx]

## Sheet: 工作表1
HSD 8W + ND 1W ICH-B D7 hematoma volume, NeuN, GFAP
Hematoma volume					NeuN					GFAP
	ND+ND		HSD+ND			ND+ND		HSD+ND			ND+ND		HSD+ND
BN273-1	0.1528	BN274-1	0.2238		BN273-1	822.222	BN274-1	683.333		BN273-1	43.3333	BN274-1	68.3333
BN273-2	0.102	BN274-2	0.1882		BN273-2	1336.11	BN274-2	775.926		BN273-2	71.6667	BN274-2	75
BN273-3	0.2372	BN274-3	0.5504		BN273-3	1144.44	BN274-3	569.444		BN273-3	41.6667	BN274-3	61.6667
BN273-4	0.2668	BN274-4	0.2928		BN273-4	1022.22	BN274-4	678.704		BN273-4	45	BN274-4	55
BN299-1	0.1366	BN300-1	0.217		BN299-1	527.778	BN300-1	849.074		BN299-1	35	BN300-1	48.3333
BN299-2	0.232	BN300-2	0.277		BN299-2	798.148	BN300-2	830.556		BN299-2	18.3333	BN300-2	85
BN299-3	0.1018	BN300-3	0.1786		BN299-3	1089.81	BN300-3	614.815		BN299-3	48.3333	BN300-3	56.6667
BN299-4	0.1032	BN300-4	0.6912		BN299-4	978.704	BN300-4	625.926		BN299-4	43.3333	BN300-4	108.333
Unpaired t test					Unpaired t test					Unpaired t test
P value	0.0401				P value	0.0155				P value	0.0085
P value summary	*				P value summary	*				P value summary	**
Significantly different (P < 0.05)?	Yes				Significantly different (P < 0.05)?	Yes				Significantly different (P < 0.05)?	Yes
One- or two-tailed P value?	Two-tailed				One- or two-tailed P value?	Two-tailed				One- or two-tailed P value?	Two-tailed
t, df	t=2.263, df=14				t, df	t=2.756, df=14				t, df	t=3.058, df=14
