# Supplementary material for: Trained immunity induced by high‐salt diet impedes stroke recovery
Source: EMBO Rep. 2023 Nov 15;24(12):e57164. doi: 10.15252/embr.202357164 (PMC10702837; doi:10.15252/embr.202357164)
Supplement: Supplementary file 11 — Source Data for Figure 5 [file EMBR-24-e57164-s012.zip › Figure 5/5D/CD206, MAC2 quantification.xlsx]

## Sheet: 工作表1
HSD 8W + ND 1W ICH-B D7 CD206+IBA1+, MAC2+IBA1+
	CD206+IBA1+					MAC2+IBA1+
		ND+ND		HSD+ND			ND+ND		HSD+ND
	BN273-1	112.5	BN274-1	116.667		BN273-1	255.556	BN274-1	186.111
	BN273-2	150.926	BN274-2	115.741		BN273-2	237.037	BN274-2	141.667
	BN273-3	122.222	BN274-3	100		BN273-3	312.963	BN274-4	129.63
	BN273-4	213.889	BN274-4	82.4074		BN273-4	533.333	BN300-1	235.185
	BN299-3	101.389	BN300-1	74.0741		BN299-1	320.37	BN300-2	204.63
	BN299-4	130.556	BN300-2	75		BN299-3	288.889	BN300-3	175.926
						BN299-4	247.222	BN300-4	236.111
	Unpaired t test					Unpaired t test
	P value	0.0357				P value	0.0104
	P value summary	*				P value summary	*
	Significantly different (P < 0.05)?	Yes				Significantly different (P < 0.05)?	Yes
	One- or two-tailed P value?	Two-tailed				One- or two-tailed P value?	Two-tailed
	t, df	t=2.427, df=10				t, df	t=3.034, df=12
