# Supplementary material for: Trained immunity induced by high‐salt diet impedes stroke recovery
Source: EMBO Rep. 2023 Nov 15;24(12):e57164. doi: 10.15252/embr.202357164 (PMC10702837; doi:10.15252/embr.202357164)
Supplement: Supplementary file 11 — Source Data for Figure 5 [file EMBR-24-e57164-s012.zip › Figure 5/5E/Flow quantification.xlsx]

## Sheet: 工作表1
HSD 8W + ND 1W ICH-B D7 MDMs phenotype
	MDMs	CD36					CD206
			ND+ND		HSD+ND			ND+ND		HSD+ND
		BN193-2	31.4	BN194-3	19		BN193-2	15	BN194-3	8.47
		BN193-3	22.3	BN194-4	27.3		BN193-3	27	BN194-4	12.4
		BN193-4	30.4	BN197-1	34		BN193-4	9.52	BN197-1	5.61
		BN219-1	41.3	BN220-1	31.7		BN219-1	14.3	BN220-1	5.04
		BN219-3	41.4	BN220-2	29.9		BN219-3	10.6	BN220-2	8.3
		BN219-4	43.6	BN220-3	22.6		BN219-4	17.3	BN220-3	6.85
		BN241-1	37.7	BN220-4	25.5		BN241-1	9.84	BN220-4	8.65
		BN241-2	49.1	BN242-1	30.4		BN241-2	14.7	BN242-1	8.11
		BN241-3	39.6	BN242-3	29.9		BN241-3	12.1	BN242-3	8.02
		BN241-4	42.9	BN242-4	40.4		BN241-4	9.77	BN242-4	13.1
		Unpaired t test					Unpaired t test
		P value	0.0105				P value	0.0079
		P value summary	*				P value summary	**
		Significantly different (P < 0.05)?	Yes				Significantly different (P < 0.05)?	Yes
		One- or two-tailed P value?	Two-tailed				One- or two-tailed P value?	Two-tailed
		t, df	t=2.857, df=18				t, df	t=2.986, df=18
