# Supplementary material for: Trained immunity induced by high‐salt diet impedes stroke recovery
Source: EMBO Rep. 2023 Nov 15;24(12):e57164. doi: 10.15252/embr.202357164 (PMC10702837; doi:10.15252/embr.202357164)
Supplement: Supplementary file 11 — Source Data for Figure 5 [file EMBR-24-e57164-s012.zip › Figure 5/5F/Flow quantification.xlsx]

## Sheet: 工作表1
HSD 8W + ND 1W ICH-B D7 MDMs phenotype
	MDMs	CD45					CD86					MHC II
			ND+ND		HSD+ND			ND+ND		HSD+ND			ND+ND		HSD+ND
		BN193-2	11.5607	BN194-3	11.71		BN193-2	32.1	BN194-3	33.3		BN193-2	32.1	BN194-3	30.7
		BN193-3	17.2809	BN194-4	10.2299		BN193-3	21.8	BN194-4	48.3		BN193-3	28.4	BN194-4	35.2
		BN193-4	13.5266	BN197-1	12.7482		BN193-4	33.9	BN197-1	39.6		BN193-4	27.4	BN197-1	30.5
		BN219-1	12.2807	BN220-1	13.3057		BN219-1	46	BN220-1	44.8		BN219-1	28.6	BN220-1	22.1
		BN219-3	20.2547	BN220-2	23.671		BN219-3	38.7	BN220-2	52.3		BN219-3	24.6	BN220-2	17.5
		BN219-4	12.2666	BN220-3	14.2764		BN219-4	58.9	BN220-3	33.6		BN219-4	22.8	BN220-3	11.4
		BN241-1	11.1619	BN220-4	7.73522		BN241-1	52.2	BN220-4	51.4		BN241-1	24.6	BN220-4	28.8
		BN241-2	16.129	BN242-1	5.80165		BN241-2	51.2	BN242-1	36.5		BN241-2	34.7	BN242-1	27.7
		BN241-3	10.4853	BN242-3	12.12		BN241-3	56.3	BN242-3	41.5		BN241-3	27.7	BN242-3	25.8
		BN241-4	12.9503	BN242-4	18.8728		BN241-4	39.6	BN242-4	47.8		BN241-4	31	BN242-4	26.1
		Unpaired t test					Unpaired t test					Unpaired t test
		P value	0.7016				P value	0.9712				P value	0.3085
		P value summary	ns				P value summary	ns				P value summary	ns
		Significantly different (P < 0.05)?	No				Significantly different (P < 0.05)?	No				Significantly different (P < 0.05)?	No
		One- or two-tailed P value?	Two-tailed				One- or two-tailed P value?	Two-tailed				One- or two-tailed P value?	Two-tailed
		t, df	t=0.3893, df=18				t, df	t=0.03658, df=18				t, df	t=1.048, df=18
