# Supplementary material for: Trained immunity induced by high‐salt diet impedes stroke recovery
Source: EMBO Rep. 2023 Nov 15;24(12):e57164. doi: 10.15252/embr.202357164 (PMC10702837; doi:10.15252/embr.202357164)
Supplement: Supplementary file 11 — Source Data for Figure 5 [file EMBR-24-e57164-s012.zip › Figure 5/5G/Flow quantification.xlsx]

## Sheet: 工作表1
HSD 8W + ND 1W ICH-B D7 MG phenotype
	MG	CD36					CD206					CD86					MHC II
			ND+ND		HSD+ND			ND+ND		HSD+ND			ND+ND		HSD+ND			ND+ND		HSD+ND
		BN193-2	3.76	BN194-3	4.76		BN193-2	9.98	BN194-3	9.57		BN193-2	9.09	BN194-3	10.3		BN193-2	6.19	BN194-3	4.51
		BN193-3	3.9	BN194-4	3.89		BN193-3	9.23	BN194-4	5.55		BN193-3	11.2	BN194-4	10.7		BN193-3	6.35	BN194-4	4.71
		BN193-4	4.77	BN197-1	11.8		BN193-4	13.8	BN197-1	10.1		BN193-4	8.11	BN197-1	24.3		BN193-4	4.95	BN197-1	4.47
		BN219-1	5.1	BN220-1	5.36		BN219-1	17.1	BN220-1	7.02		BN219-1	10.5	BN220-1	7.76		BN219-1	6.52	BN220-1	4.83
		BN219-3	4.05	BN220-2	8.83		BN219-3	9.04	BN220-2	11.4		BN219-3	12	BN220-2	22.1		BN219-3	7.33	BN220-2	6.29
		BN219-4	9.82	BN220-3	5.78		BN219-4	13	BN220-3	13.8		BN219-4	10.3	BN220-3	15.1		BN219-4	3.56	BN220-3	3.31
		BN241-1	6.58	BN220-4	4.95		BN241-1	14.7	BN220-4	10.3		BN241-1	21.2	BN220-4	11.3		BN241-1	14.5	BN220-4	11.1
		BN241-2	10.1	BN242-1	8.39		BN241-2	12.2	BN242-1	10.4		BN241-2	21.1	BN242-1	18.4		BN241-2	17.1	BN242-1	3.14
		BN241-3	8.9	BN242-3	13.4		BN241-3	11.6	BN242-3	15.8		BN241-3	14.3	BN242-3	18.4		BN241-3	7.38	BN242-3	5.91
		BN241-4	9.62	BN242-4	8.52		BN241-4	11.2	BN242-4	14.1		BN241-4	14.4	BN242-4	14.6		BN241-4	5.61	BN242-4	6.83
		Unpaired t test					Unpaired t test					Unpaired t test					Unpaired t test
		P value	0.499				P value	0.2958				P value	0.3701				P value	0.133
		P value summary	ns				P value summary	ns				P value summary	ns				P value summary	ns
		Significantly different (P < 0.05)?	No				Significantly different (P < 0.05)?	No				Significantly different (P < 0.05)?	No				Significantly different (P < 0.05)?	No
		One- or two-tailed P value?	Two-tailed				One- or two-tailed P value?	Two-tailed				One- or two-tailed P value?	Two-tailed				One- or two-tailed P value?	Two-tailed
		t, df	t=0.6899, df=18				t, df	t=1.077, df=18				t, df	t=0.9193, df=18				t, df	t=1.574, df=18
