# Supplementary material for: Trained immunity induced by high‐salt diet impedes stroke recovery
Source: EMBO Rep. 2023 Nov 15;24(12):e57164. doi: 10.15252/embr.202357164 (PMC10702837; doi:10.15252/embr.202357164)
Supplement: Supplementary file 11 — Source Data for Figure 5 [file EMBR-24-e57164-s012.zip › Figure 5/5I/Cresyl violet quantification.xlsx]

## Sheet: 工作表1
HSD 8W + ND 1W MCAO D5 Cresyl violet
Infarct volume
		ND+ND		HSD+ND
	ND-1	8.9252	HSD-1	12.6752
	ND-2	12.6712	HSD-2	12.3454
	ND-3	10.5658	HSD-3	16.2182
	ND-5	12.3042	HSD-4	15.0452
	ND-6	12.1267	HSD-5	14.0674
			HSD-6	13.6042
	mean	11.3186		13.9926
	p value	0.0167029
Infarct area
ND+ND	ND-1	ND-2	ND-3	ND-5	ND-6	Mean		HSD+ND	HSD-1	HSD-2	HSD-3	HSD-4	HSD-5	HSD-6	Mean	p value
2.2mm	0.396	1.718	0	1.822	1.528	1.0928		2.2mm	3.233	2.12	1.429	1.578	2.606	1.861	2.13783	0.0476257
1.4mm	1.897	2.288	2.081	2.553	2.611	2.286		1.4mm	3.657	2.812	2.977	3.057	2.494	2.425	2.90367	0.028154
0.6mm	2.025	3.391	2.813	2.523	3.003	2.751		0.6mm	3.147	2.988	3.725	3.507	3.595	3.724	3.44767	0.0212353
0.2mm	2.034	3.619	2.053	2.846	2.248	2.56		0.2mm	3.21	2.803	3.433	2.803		3.229	3.0956	0.141016
1.0mm	2.351	3.772	2.182	2.328	2.585	2.6436		1.0mm	2.116	3.025	4.099	2.759	2.396	3.712	3.01783	0.409428
1.8mm	1.708	2.764	1.602	1.229	1.15	1.6906		1.8mm	0.535	2.613	3.506	2.962	2.751	3.128	2.5825	0.133573
