# Supplementary material for: Trained immunity induced by high‐salt diet impedes stroke recovery
Source: EMBO Rep. 2023 Nov 15;24(12):e57164. doi: 10.15252/embr.202357164 (PMC10702837; doi:10.15252/embr.202357164)
Supplement: Supplementary file 11 — Source Data for Figure 5 [file EMBR-24-e57164-s012.zip › Figure 5/5J/MAP2 quantification.xlsx]

## Sheet: 工作表1
HSD 8W + ND 1W MCAO D5 MAP2
	MAP2
		ND-1	ND-2	ND-3	ND-5	ND-6	Mean	HSD-1	HSD-2	HSD-3	HSD-4	HSD-5	HSD-6	Mean	p value
	1.4mm	1.99	2.603	2.034	2.77	3.059	2.4912	3.998	3.009	3.825	3.282	3.108	3.118	3.39	0.00820782
	Unpaired t test
	P value	0.0082
	P value summary	**
	Significantly different (P < 0.05)?	Yes
	One- or two-tailed P value?	Two-tailed
	t, df	t=3.374, df=9
