# Supplementary material for: Trained immunity induced by high‐salt diet impedes stroke recovery
Source: EMBO Rep. 2023 Nov 15;24(12):e57164. doi: 10.15252/embr.202357164 (PMC10702837; doi:10.15252/embr.202357164)
Supplement: Supplementary file 11 — Source Data for Figure 5 [file EMBR-24-e57164-s012.zip › Figure 5/5K/GFAP quantification.xlsx]

## Sheet: 工作表1
HSD 8W + ND 1W MCAO D5 GFAP
	GFAP
			ND+ND		HSD+ND
		ND-1	106.667	HSD-1	133.333
		ND-2	68	HSD-2	124
		ND-3	86.6667	HSD-3	89.3333
		ND-5	50.6667	HSD-4	92
		ND-6	60	HSD-5	124
				HSD-6	136
	Unpaired t test
	P value	0.0101
	P value summary	*
	Significantly different (P < 0.05)?	Yes
	One- or two-tailed P value?	Two-tailed
	t, df	t=3.246, df=9
