# Supplementary material for: Trained immunity induced by high‐salt diet impedes stroke recovery
Source: EMBO Rep. 2023 Nov 15;24(12):e57164. doi: 10.15252/embr.202357164 (PMC10702837; doi:10.15252/embr.202357164)
Supplement: Supplementary file 12 — Source Data for Figure 7 [file EMBR-24-e57164-s007.zip]

Archive with 24 entries (16 files):
- Figure 7/
- Figure 7/7A/
- Figure 7/7A/._Ly76, NeuN quantification.xlsx
- Figure 7/7A/Ly76, NeuN quantification.xlsx
- Figure 7/7B/
- Figure 7/7B/._MAC2, ARG1 quantification.xlsx
- Figure 7/7B/._~$MAC2, ARG1 quantification.xlsx
- Figure 7/7B/MAC2, ARG1 quantification.xlsx
- Figure 7/7B/~$MAC2, ARG1 quantification.xlsx
- Figure 7/7C/
- Figure 7/7C/._Behavior test quantification.xlsx
- Figure 7/7C/Behavior test quantification.xlsx
- Figure 7/7D/
- Figure 7/7D/._qPCR quantification.xlsx
- Figure 7/7D/qPCR quantification.xlsx
- Figure 7/7E/
- Figure 7/7E/._Flow quantification.xlsx
- Figure 7/7E/Flow quantification.xlsx
- Figure 7/7F/
- Figure 7/7F/._Hematoma volume.xlsx
- Figure 7/7F/Hematoma volume.xlsx
- Figure 7/7G/
- Figure 7/7G/._Behavior quantification.xlsx
- Figure 7/7G/Behavior quantification.xlsx
