# Supplementary material for: Trained immunity induced by high‐salt diet impedes stroke recovery
Source: EMBO Rep. 2023 Nov 15;24(12):e57164. doi: 10.15252/embr.202357164 (PMC10702837; doi:10.15252/embr.202357164)
Supplement: Supplementary file 12 — Source Data for Figure 7 [file EMBR-24-e57164-s007.zip › Figure 7/7A/Ly76, NeuN quantification.xlsx]

## Sheet: 工作表1
TKO ICH-B D7 hematoma volume, NeuN, MAC+IBA1+
Hematoma volume					NeuN
	Ctrl		TKO			Ctrl		TKO
Ctrl-1	0.107	TKO-1	0.1994		Ctrl-1	928.704	TKO-1	794.444
Ctrl-2	0.1272	TKO-2	0.19532		Ctrl-2	786.111	TKO-2	915.741
Ctrl-3	0.1268	TKO-3	0.2396		Ctrl-3	1156.48	TKO-3	863.889
Ctrl-4	0.1336	TKO-4	0.1336		Ctrl-4	1155.56	TKO-4	500
Ctrl-5	0.1124	TKO-5	0.1024		Ctrl-5	1054.63	TKO-5	831.481
		TKO-7	0.2338				TKO-7	560.185
Unpaired t test					Unpaired t test
P value	0.0349				P value	0.0242
P value summary	*				P value summary	*
Significantly different (P < 0.05)?	Yes				Significantly different (P < 0.05)?	Yes
One- or two-tailed P value?	Two-tailed				One- or two-tailed P value?	Two-tailed
t, df	t=2.481, df=9				t, df	t=2.705, df=9
