# Supplementary material for: Trained immunity induced by high‐salt diet impedes stroke recovery
Source: EMBO Rep. 2023 Nov 15;24(12):e57164. doi: 10.15252/embr.202357164 (PMC10702837; doi:10.15252/embr.202357164)
Supplement: Supplementary file 12 — Source Data for Figure 7 [file EMBR-24-e57164-s007.zip › Figure 7/7B/MAC2, ARG1 quantification.xlsx]

## Sheet: 工作表1
TKO ICH-B D7 MAC+IBA1+, ARG1+IBA1+
	MAC2+IBA1+					ARG1+IBA1+
		Ctrl		TKO			Ctrl		TKO
	Ctrl-1	140.741	TKO-1	26.8519		Ctrl-2	125.926	TKO-1	75.9259
	Ctrl-2	124.074	TKO-2	59.2593		Ctrl-4	186.111	TKO-2	85.1852
	Ctrl-3	91.6667	TKO-3	57.4074		Ctrl-5	158.333	TKO-3	96.2963
	Ctrl-4	111.111	TKO-4	82.4074		Ctrl-7	262.037	TKO-4	71.2963
	Ctrl-5	89.8148	TKO-5	89.8148		Ctrl-8	112.037	TKO-8	97.2222
			TKO-6	120.37				TKO-9	72.2222
			TKO-7	71.2963				TKO-10	69.4444
	Unpaired t test					Unpaired t test
	P value	0.0311				P value	0.0031
	P value summary	*				P value summary	**
	Significantly different (P < 0.05)?	Yes				Significantly different (P < 0.05)?	Yes
	One- or two-tailed P value?	Two-tailed				One- or two-tailed P value?	Two-tailed
	t, df	t=2.507, df=10				t, df	t=3.871, df=10
