# Supplementary material for: Trained immunity induced by high‐salt diet impedes stroke recovery
Source: EMBO Rep. 2023 Nov 15;24(12):e57164. doi: 10.15252/embr.202357164 (PMC10702837; doi:10.15252/embr.202357164)
Supplement: Supplementary file 12 — Source Data for Figure 7 [file EMBR-24-e57164-s007.zip › Figure 7/7C/Behavior test quantification.xlsx]

## Sheet: 工作表1
TKO ICH-B D7 cyinder test
	Cylinder test
		Ctrl	Day1	Day3	Day7		TKO	Day1	Day3	Day7
		1	0.434783	0.0869565	0.037037		1	0.52	0.178571	0.285714
		2	0.55	0.107143	0.0833333		2	0.8	0.357143	0.62963
		3	0.346154	0.0645161	0.111111		3	0.230769	0.782609	0.37931
		4	0.52	0.321429	0.407407		4	0.740741	0.518519	0.666667
		5	0.387097	0.166667	0.0833333		5	0.666667	0.424242	0.444444
		6	0.857143	0.56	0.454545		6	0.727273	0.769231	0.518519
		7	0.72	0.392857	0.259259		7	0.56	0.461538	0.470588
		8	0.727273	0.148148	0.214286		8	1	0.8	0.625
							9	0.545455	0.48	0.481481
							10	0.791667	0.869565	0.782609
							11	0.590909	0.477185	0.36
	Bonferroni's multiple comparisons test	Predicted (LS) mean diff.	95.00% CI of diff.	Below threshold?	Summary	Adjusted P Value
	Ctrl - TKO
	D1	-0.08433	-0.2955 to 0.1269	No	ns	0.9827
	D3	-0.3253	-0.5365 to -0.1141	Yes	**	0.0011
	D7	-0.307	-0.5182 to -0.09579	Yes	**	0.0022
