# Supplementary material for: Trained immunity induced by high‐salt diet impedes stroke recovery
Source: EMBO Rep. 2023 Nov 15;24(12):e57164. doi: 10.15252/embr.202357164 (PMC10702837; doi:10.15252/embr.202357164)
Supplement: Supplementary file 12 — Source Data for Figure 7 [file EMBR-24-e57164-s007.zip › Figure 7/7D/qPCR quantification.xlsx]

## Sheet: 工作表1
Nr4a1 KO BMDM reparative gene
		Arg1- mice	CON	KO		Unpaired t test
			1634.7	1271.58		P value	0.0018
			2199.89	1368.22		P value summary	**
			1869.71	1133.39		Significantly different (P < 0.05)?	Yes
			1998.82	1204.74		One- or two-tailed P value?	Two-tailed
						t, df	t=5.300, df=6
		Trem2- mice	CON	KO		Unpaired t test
			1.206	0.849		P value	0.0206
			1.433	1.081		P value summary	*
			1.168	0.983		Significantly different (P < 0.05)?	Yes
			1.743	0.831		One- or two-tailed P value?	Two-tailed
						t, df	t=3.119, df=6
		Retnla- mice	CON	KO		Unpaired t test
			269673	45778.6		P value	0.0476
			150837	77699.4		P value summary	*
			98873.8	54853.2		Significantly different (P < 0.05)?	Yes
			104297	43974		One- or two-tailed P value?	Two-tailed
						t, df	t=2.483, df=6
