# Supplementary material for: Trained immunity induced by high‐salt diet impedes stroke recovery
Source: EMBO Rep. 2023 Nov 15;24(12):e57164. doi: 10.15252/embr.202357164 (PMC10702837; doi:10.15252/embr.202357164)
Supplement: Supplementary file 12 — Source Data for Figure 7 [file EMBR-24-e57164-s007.zip › Figure 7/7E/Flow quantification.xlsx]

## Sheet: 工作表1
NR4a1 cKO ICH-B D7 MDMs phenotype
	MDMs	CD36					ARG1					CD206					HO-1
			Control		NR4a1cKO			Control		NR4a1cKO			Control		NR4a1cKO			Control		NR4a1cKO
		Control-1	45.1	cKO-1	19.8		Control-1	22.1	cKO-1	5.3		Control-1	32.6	cKO-1	22.6		Control-1	30.6	cKO-1	16.6
		Control-2	44.5	cKO-2	14.8		Control-2	21.7	cKO-2	5.27		Control-2	22.9	cKO-2	28.1		Control-2	16.2	cKO-2	11.2
		Control-3	20	cKO-3	26.1		Control-3	15.2	cKO-3	10.6		Control-3	28.6	cKO-3	20.2		Control-3	14.3	cKO-3	15.6
		Control-4	45	cKO-4	27.9		Control-4	24.7	cKO-4	14.8		Control-4	33	cKO-4	15		Control-4	17	cKO-4	18
		Control-5	26.7	cKO-5	9.36		Control-5	19.3	cKO-5	10.9		Control-5	32.5	cKO-5	18.8		Control-5	18.8	cKO-5	28.1
		Control-6	18.5	cKO-6	21.3		Control-6	10	cKO-6	20.7		Control-6	24.5	cKO-6	22.3		Control-6	21	cKO-6	30.7
		Unpaired t test					Unpaired t test					Unpaired t test					Unpaired t test
		P value	0.0495				P value	0.0425				P value	0.0116				P value	0.9242
		P value summary	*				P value summary	*				P value summary	*				P value summary	ns
		Significantly different (P < 0.05)?	Yes				Significantly different (P < 0.05)?	Yes				Significantly different (P < 0.05)?	Yes				Significantly different (P < 0.05)?	No
		One- or two-tailed P value?	Two-tailed				One- or two-tailed P value?	Two-tailed				One- or two-tailed P value?	Two-tailed				One- or two-tailed P value?	Two-tailed
		t, df	t=2.235, df=10				t, df	t=2.324, df=10				t, df	t=3.081, df=10				t, df	t=0.09764, df=10
