# Supplementary material for: Trained immunity induced by high‐salt diet impedes stroke recovery
Source: EMBO Rep. 2023 Nov 15;24(12):e57164. doi: 10.15252/embr.202357164 (PMC10702837; doi:10.15252/embr.202357164)
Supplement: Supplementary file 12 — Source Data for Figure 7 [file EMBR-24-e57164-s007.zip › Figure 7/7F/Hematoma volume.xlsx]

## Sheet: 工作表1
NR4a1 cKO ICH-B D7 hematoma volume
	Hematoma volume
		Ctrl		NR4a1cKO
	Ctrl-1	0.85	cKO-1	0.8085
	Ctrl-2	0.3765	cKO-2	0.696
	Ctrl-3	0.6825	cKO-3	1.372
	Ctrl-4	0.595	cKO-4	1.326
	Ctrl-5	0.485	cKO-5	1.4675
	Ctrl-6	0.636	cKO-6	1.8365
		Unpaired t test
		P value	0.006102
		P value summary	**
		Significantly different (P < 0.05)?	Yes
		One- or two-tailed P value?	Two-tailed
		t, df	t=3.462, df=10
