# Supplementary material for: Trained immunity induced by high‐salt diet impedes stroke recovery
Source: EMBO Rep. 2023 Nov 15;24(12):e57164. doi: 10.15252/embr.202357164 (PMC10702837; doi:10.15252/embr.202357164)
Supplement: Supplementary file 12 — Source Data for Figure 7 [file EMBR-24-e57164-s007.zip › Figure 7/7G/Behavior quantification.xlsx]

## Sheet: 工作表1
NR4a1 cKO ICH-B D7 cylinder test
	Cylinder
	Control	Day1	Day3	Day7		NR4a1cKO	Day1	Day3	Day7
	Control-1	0.75	0.52	0.333		cKO-1	1	0.905	0.909
	Control-2	0.583	0.231	0.222		cKO-2	1	0.909	0.818
	Control-3	0.857	0.345	0.12		cKO-3	0.762	0.857	0.9
	Control-4	0.667	0.25	0.1		cKO-4	0.833	0.952	0.952
	Control-5	0.909	0.952	0.455		cKO-5	0.95	0.565	0.714
	Control-6	0.6	0.227	0.048		cKO-6	0.783	0.667	0.792
	Bonferroni's multiple comparisons test	Mean Diff.	95.00% CI of diff.	Below threshold?	Summary	Adjusted P Value
	Control - NR4a1cKO
	D1	-0.1603	-0.4043 to 0.08362	No	ns	0.318
	D3	-0.3883	-0.6323 to -0.1444	Yes	**	0.001
	D7	-0.6345	-0.8784 to -0.3906	Yes	****	<0.0001
