# Supplementary material for: Trained immunity induced by high‐salt diet impedes stroke recovery
Source: EMBO Rep. 2023 Nov 15;24(12):e57164. doi: 10.15252/embr.202357164 (PMC10702837; doi:10.15252/embr.202357164)
Supplement: Supplementary file 13 — Source Data for Figure 8 [file EMBR-24-e57164-s009.zip]

Archive with 16 entries (10 files):
- Figure 8/
- Figure 8/8B/
- Figure 8/8B/._qPCR quantification.xlsx
- Figure 8/8B/qPCR quantification.xlsx
- Figure 8/8C/
- Figure 8/8C/._RBC phagocytosis quantification.xlsx
- Figure 8/8C/RBC phagocytosis quantification.xlsx
- Figure 8/8E/
- Figure 8/8E/._Behavior quantification.xlsx
- Figure 8/8E/Behavior quantification.xlsx
- Figure 8/8F/
- Figure 8/8F/._Ly76, NeuN quantification.xlsx
- Figure 8/8F/Ly76, NeuN quantification.xlsx
- Figure 8/8G/
- Figure 8/8G/._MAC2 quantification.xlsx
- Figure 8/8G/MAC2 quantification.xlsx
