# Supplementary material for: Trained immunity induced by high‐salt diet impedes stroke recovery
Source: EMBO Rep. 2023 Nov 15;24(12):e57164. doi: 10.15252/embr.202357164 (PMC10702837; doi:10.15252/embr.202357164)
Supplement: Supplementary file 13 — Source Data for Figure 8 [file EMBR-24-e57164-s009.zip › Figure 8/8B/qPCR quantification.xlsx]

## Sheet: 工作表1
Lenti virus overexpressing Nr4a1 BMDM reparative gene
	Trem2					Trem2	average by mouse
		CON	CON 179	Nr4a1 179			CON	CON 179	Nr4a1 179
		0.973481	n/a	0.805984			1.05227	0.844271	0.880541
		1.0476	0.836418	0.898398			1.02275	0.745231	1.15548
		1.13572	0.852123	0.93724			1.00852	0.759367	0.806093
		0.77149	0.676576	1.00531			1.00147	0.759343	1.13335
		1.2986	0.857131	1.30565			1.00967	0.917635	0.929458
		0.998149	0.701986	n/a
		0.829854	0.75889	0.790476
		1.11397	n/a	n/a			Bonferroni's multiple comparisons test	Mean Diff.	95.00% CI of diff.	Below threshold?	Summary	Adjusted P Value
		1.08174	0.759844	0.821711			Ctrl vs. Ctrl + HS (179mM)	0.2138	0.05146 to 0.3761	Yes	*	0.0111
		0.92764	0.733776	1.00433			Ctrl + HS (179mM) vs. Nr4a1 + HS (179mM)	-0.1758	-0.3381 to -0.01351	Yes	*	0.0337
		1.0229	0.78491	1.26237
		1.05388	n/a	n/a
		0.898102	1.03214	0.997527
		0.918005	0.997303	0.861389
		1.21291	0.723459	n/a
	Apoe					Apoe	average by mouse
		CON	CON 179	Nr4a1 179			CON	CON 179	Nr4a1 179
		1.13143	0.609522	0.830915			1.05675	0.672262	0.793235
		1.08957	0.679599	0.87986			1.03871	0.651936	1.03923
		0.94926	0.727664	0.668932			1.00753	0.819531	0.980699
		0.987458	0.574528	1.10778			1.00091	0.82938	1.18719
		1.41091	0.825696	1.28982			0.886485	0.883131	1.01466
		0.717766	0.555584	0.720102
		0.839358	0.786903	0.658896
		1.10715	n/a	1.32197			Bonferroni's multiple comparisons test	Mean Diff.	95.00% CI of diff.	Below threshold?	Summary	Adjusted P Value
		1.07609	0.85216	0.961226			Ctrl vs. Ctrl + HS (179mM)	0.2268	0.05208 to 0.4016	Yes	*	0.0122
		1.00057	0.631987	1.10632			Ctrl + HS (179mM) vs. Nr4a1 + HS (179mM)	-0.2318	-0.4065 to -0.05701	Yes	*	0.0106
		1.0533	0.955123	1.21231
		0.948855	0.90103	1.24293
		0.631521	0.966401	0.984467
		0.846249	n/a	1.09676
		1.18169	0.799861	0.962772
