# Supplementary material for: Trained immunity induced by high‐salt diet impedes stroke recovery
Source: EMBO Rep. 2023 Nov 15;24(12):e57164. doi: 10.15252/embr.202357164 (PMC10702837; doi:10.15252/embr.202357164)
Supplement: Supplementary file 13 — Source Data for Figure 8 [file EMBR-24-e57164-s009.zip › Figure 8/8C/RBC phagocytosis quantification.xlsx]

## Sheet: 工作表1
	MFI	Cell number			MFI	Cell number				MFI	Cell number
control (NS)-1	389133	130	2993.33	HS-1	174521	119	1466.56		HS+NR4a1-1	549874	177	3106.63
control (NS)-2	193651	73	2652.76	HS-2	55158.7	186	296.552		HS+NR4a1-2	519979	219	2374.33
control (NS)-3	301784	104	2901.77	HS-3	138571	133	1041.89		HS+NR4a1-3	351987	134	2626.77
control (NS)-4	239706	74	3239.27	HS-4	32889.1	64	513.892		HS+NR4a1-4	146370	162	903.519
control (NS)-5	202258	185	1093.29	HS-5	64026.8	118	542.6		HS+NR4a1-5	210491	84	2505.84
control (NS)-6	201068	115	1748.41	HS-6	33534.5	79	424.487		HS+NR4a1-6	149835	85	1762.76
control (NS)-7	412665	96	4298.59	HS-7	32117.7	66	486.632		HS+NR4a1-7	178111	92	1935.99
control (NS)-8	210865	62	3401.04	HS-8	34031.4	162	210.07		HS+NR4a1-8	140851	58	2428.46
control (NS)-9	173325	165	1050.45	HS-9	27363.5	131	208.882		HS+NR4a1-9	301569	119	2534.19
control (NS)-10	350678	161	2178.12	HS-10	14756.3	114	129.442		HS+NR4a1-10	179342	134	1338.37
control (NS)-11	196947	116	1697.82	HS-11	24750.3	66	375.004		HS+NR4a1-11	237173	85	2790.27
control (NS)-12	254448	85	2993.5	HS-12	107529	113	951.58		HS+NR4a1-12	110662	126	878.272
control (NS)-13	368258	91	4046.79	HS-13	53608.2	83	645.882		HS+NR4a1-13	213583	65	3285.89
control (NS)-14	254905	110	2317.32	HS-14	81780.6	121	675.873		HS+NR4a1-14	136595	108	1264.76
control (NS)-15	329710	132	2497.81	HS-15	25445.8	111	229.241		HS+NR4a1-15	190329	149	1277.38
Con-1	2849.29		HSD-1	935.001		HS+NR4a1-1	2702.58
Con-2	2026.99		HSD-2	493.659		HS+NR4a1-2	1724.04
Con-3	2916.69		HSD-3	301.861		HS+NR4a1-3	2299.55
Con-4	2289.82		HSD-4	485.342		HS+NR4a1-4	1668.97
Con-5	2953.97		HSD-5	516.999		HS+NR4a1-5	1942.68
Column A			Column B			Column C
Con-1	2849.29		HSD-1	935.001		HS+NR4a1-1	2702.58
Con-2	2026.99		HSD-2	493.659		HS+NR4a1-2	1724.04
Con-3	2916.69		HSD-3	301.861		HS+NR4a1-3	2299.55
Con-4	2289.82		HSD-4	485.342		HS+NR4a1-4	1668.97
Con-5	2953.97		HSD-5	516.999		HS+NR4a1-5	1942.68
Number of families	1
Number of comparisons per family	2
Alpha	0.05
Bonferroni's multiple comparisons test	Mean Diff.	95.00% CI of diff.	Below threshold?	Summary	Adjusted P Value
Con vs. HS	2060.8	1455.0 to 2666.5	Yes	****	<0.0001	A-B
HS vs. HS+NR4a1	-1521	-2126.8 to -915.22	Yes	****	<0.0001	B-C
