# Supplementary material for: Trained immunity induced by high‐salt diet impedes stroke recovery
Source: EMBO Rep. 2023 Nov 15;24(12):e57164. doi: 10.15252/embr.202357164 (PMC10702837; doi:10.15252/embr.202357164)
Supplement: Supplementary file 13 — Source Data for Figure 8 [file EMBR-24-e57164-s009.zip › Figure 8/8E/Behavior quantification.xlsx]

## Sheet: 工作表1
HSD 8W CSL ICH-B D1,3,7 cylinder test
	Cylinder test
		Ctrl	Day1	Day3	Day7		CSL	Day1	Day3	Day7
		1	0.833333	0.565217	0.333333		1	1	0.625	0.25
		2	0.4	0.458333	0.37037		2	1	0.48	0.0434783
		3	0.4	0.214286	0.222222		3	0.615385	0.296296	0.444444
		4	0.6	0.72	0.692308		4	0.375	0.44	0.0434783
		5	0.75	0.56	0.555556		5	0.515152	0.545455	0.366667
		6	1	0.666667	0.857143		6	0.555556	0.52	0.344828
		7	0.695652	0.0740741	0.695652		7	0.555556	0.407407	0.285714
		8	0.521739	0.423077			8	0.857143	0.444444	0
		9	0.826087	0.666667			9	0.695652	0.44
		10	0.275862	0.40625			10	0.363636	0.28
			Below threshold?	P value	Mean of vehicle	Mean of celastrol	Difference	SE of difference	t ratio	df	Adjusted P Value
		D1	No	0.826427	0.6303	0.6533	-0.02303	0.1035	0.2225	18	>0.999999
		D3	No	0.711445	0.4755	0.4479	0.0276	0.07344	0.3758	18	>0.999999
		D7	Yes	0.010543	0.5324	0.2223	0.31	0.1039	2.985	13	0.031628
