# Supplementary material for: Trained immunity induced by high‐salt diet impedes stroke recovery
Source: EMBO Rep. 2023 Nov 15;24(12):e57164. doi: 10.15252/embr.202357164 (PMC10702837; doi:10.15252/embr.202357164)
Supplement: Supplementary file 13 — Source Data for Figure 8 [file EMBR-24-e57164-s009.zip › Figure 8/8F/Ly76, NeuN quantification.xlsx]

## Sheet: 工作表1
HSD 8W CSL ICH-B D7 hematoma volume, NeuN
Hematoma volume					NeuN
	Ctrl		CSL			Ctrl		CSL
Ctrl-1	0.7438	CSL-1	0.1242		Ctrl-1	663.889	CSL-1	925
Ctrl-2	0.1524	CSL-2	0.0666		Ctrl-2	875.926	CSL-2	930.556
Ctrl-3	0.1998	CSL-3	0.034		Ctrl-3	625.926	CSL-3	834.259
Ctrl-4	0.1068	CSL-4	0.1444		Ctrl-4	622.222	CSL-4	959.259
Ctrl-5	0.1724	CSL-5	0.044		Ctrl-5	344.444	CSL-5	809.259
Ctrl-6	0.1204	CSL-6	0.1228		Ctrl-6	601.852	CSL-6	735.185
Ctrl-7	0.5064	CSL-7	0.0996		Ctrl-7	562.963	CSL-7	550.926
		CSL-8	0.0618				CSL-8	887.963
Unpaired t test					Unpaired t test
P value	0.0398				P value	0.0133
P value summary	*				P value summary	*
Significantly different (P < 0.05)?	Yes				Significantly different (P < 0.05)?	Yes
One- or two-tailed P value?	Two-tailed				One- or two-tailed P value?	Two-tailed
t, df	t=2.284, df=13				t, df	t=2.866, df=13
