# Supplementary material for: Trained immunity induced by high‐salt diet impedes stroke recovery
Source: EMBO Rep. 2023 Nov 15;24(12):e57164. doi: 10.15252/embr.202357164 (PMC10702837; doi:10.15252/embr.202357164)
Supplement: Supplementary file 13 — Source Data for Figure 8 [file EMBR-24-e57164-s009.zip › Figure 8/8G/MAC2 quantification.xlsx]

## Sheet: 工作表1
HSD 8W CSL ICH-B D7 MAC+IBA1+
	MAC2+IBA1+
		Ctrl		CSL
	Ctrl-1	120.37	CSL-1	222.222
	Ctrl-2	49.0741	CSL-2	170.37
	Ctrl-3	95.3704	CSL-3	173.148
	Ctrl-4	128.704	CSL-4	200
	Ctrl-5	139.815	CSL-5	196.296
	Ctrl-6	156.481	CSL-6	216.667
	Ctrl-7	98.1481	CSL-7	217.593
			CSL-8	170.37
	Unpaired t test
	P value	<0.0001
	P value summary	****
	Significantly different (P < 0.05)?	Yes
	One- or two-tailed P value?	Two-tailed
	t, df	t=5.541, df=13
